# Supplementary material for: 5-(4-Hexyl-1H-1,2,3-triazol-1-yl)-2,1,3-benzoxadiazole
Source: Acta Crystallogr Sect E Struct Rep Online. 2012 Oct 13;68(Pt 11):o3128–9. doi: 10.1107/S1600536812041815 (PMC3515233; doi:10.1107/S1600536812041815)
Supplement: Supplementary file 1 [file e-68-o3128-sup1.cif]

##############################################################################
#                                                                            #
# This CIF contains the data in a paper accepted for publication in          #
# Acta Crystallographica Section E. It conforms to the requirements of       #
# Notes for Authors for Acta Crystallographica Section E, and has been       #
# peer reviewed under the auspices of the IUCr Commission on Journals.       #
#                                                                            #
# Full details of the Crystallographic Information File format               #
# are given in the paper "The Crystallographic Information File (CIF):       #
# a New Standard Archive File for Crystallography" by S. R. Hall, F. H.      #
# Allen and I. D. Brown [Acta Cryst. (1991), A47, 655-685].                  #
#                                                                            #
# The current version of the core CIF dictionary is obtainable from          #
# ftp://ftp.iucr.org/pub/cif_core.dic.                                       #
#                                                                            #
# Software is freely available for graphical display of the structure(s)     #
# in this CIF. For information consult the CIF software page                 #
# http://www.iucr.org/resources/cif/software.                                #
#                                                                            #
# This file may be used for bona fide research purposes within the           #
# scientific community so long as proper attribution is given to the journal # 
# article from which it was obtained.                                        #
#                                                                            #
##############################################################################
data_I
_audit_creation_method     SHELXL-97
_chemical_name_systematic
;
5-(4-Hexyl-1<i>H</i>-1,2,3-triazol-1-yl)-2,1,3-benzoxadiazole
;
_chemical_name_common     ?
_chemical_formula_moiety     'C14 H17 N5 O'
_chemical_formula_sum     'C14 H17 N5 O'
_chemical_formula_iupac     'C14 H17 N5 O'
_chemical_formula_weight     271.33
_chemical_melting_point     ?
_symmetry_cell_setting     triclinic
_symmetry_space_group_name_H-M     'P -1'
_symmetry_space_group_name_Hall     '-P 1'
loop_
    _symmetry_equiv_pos_as_xyz
    'x, y, z'
    '-x, -y, -z'
_cell_length_a     5.3604(8)
_cell_length_b     7.8585(11)
_cell_length_c     16.357(2)
_cell_angle_alpha     87.4656(17)
_cell_angle_beta     86.2519(16)
_cell_angle_gamma     85.6240(17)
_cell_volume     685.04(17)
_cell_formula_units_Z     2
_cell_measurement_reflns_used     5179
_cell_measurement_theta_min     2.50
_cell_measurement_theta_max     27.53
_cell_measurement_temperature     173(2)
_exptl_crystal_description     plate
_exptl_crystal_colour     colourless
_exptl_crystal_size_max     1.02
_exptl_crystal_size_mid     0.35
_exptl_crystal_size_min     0.03
_exptl_crystal_density_diffrn     1.315
_exptl_crystal_density_meas     ?
_exptl_crystal_density_method     'not measured'
_exptl_crystal_F_000     288
_exptl_absorpt_coefficient_mu     0.088
_exptl_absorpt_correction_type     multi-scan
_exptl_absorpt_process_details     '(SADABS; Bruker, 2008)'
_exptl_absorpt_correction_T_min     0.9154
_exptl_absorpt_correction_T_max     0.9972
_exptl_special_details     ?
_diffrn_ambient_temperature     173(2)
_diffrn_radiation_type     MoK\a
_diffrn_radiation_wavelength     0.71073
_diffrn_radiation_source     'fine-focus sealed tube'
_diffrn_radiation_monochromator     graphite
_diffrn_measurement_device_type     'Bruker APEXII CCD'
_diffrn_measurement_method     '\w scans'
_diffrn_detector_area_resol_mean     ?
_diffrn_reflns_number     6114
_diffrn_reflns_av_R_equivalents     0.0130
_diffrn_reflns_av_sigmaI/netI     0.0185
_diffrn_reflns_theta_min     2.50
_diffrn_reflns_theta_max     27.56
_diffrn_reflns_theta_full     27.56
_diffrn_measured_fraction_theta_max     0.991
_diffrn_measured_fraction_theta_full     0.991
_diffrn_reflns_limit_h_min     -6
_diffrn_reflns_limit_h_max     6
_diffrn_reflns_limit_k_min     -10
_diffrn_reflns_limit_k_max     10
_diffrn_reflns_limit_l_min     -21
_diffrn_reflns_limit_l_max     21
_refine_special_details
;
Refinement of <i>F</i>^2^ against ALL reflections. The weighted <i>R</i>-factor
<i>wR</i> and goodness of fit <i>S</i> are based on <i>F</i>^2^, conventional
<i>R</i>-factors <i>R</i> are based on <i>F</i>, with <i>F</i> set to zero for
negative <i>F</i>^2^. The threshold expression of <i>F</i>^2^ >
\s(<i>F</i>^2^) is used only for calculating <i>R</i>-factors(gt) <i>etc</i>.
and is not relevant to the choice of reflections for refinement.
<i>R</i>-factors based on <i>F</i>^2^ are statistically about twice as large
as those based on <i>F</i>, and <i>R</i>- factors based on ALL data will be
even larger.
;
_reflns_number_total     3120
_reflns_number_gt     2568
_reflns_threshold_expression     I>2\s(I)
_refine_ls_structure_factor_coef     Fsqd
_refine_ls_matrix_type     full
_refine_ls_R_factor_all     0.0455
_refine_ls_R_factor_gt     0.0360
_refine_ls_wR_factor_gt     0.0924
_refine_ls_wR_factor_ref     0.0994
_refine_ls_goodness_of_fit_ref     1.037
_refine_ls_restrained_S_all     1.037
_refine_ls_number_reflns     3120
_refine_ls_number_parameters     181
_refine_ls_number_restraints     0
_refine_ls_hydrogen_treatment     constr
_refine_ls_weighting_scheme     calc
_refine_ls_weighting_details
         'calc w=1/[\s^2^(Fo^2^)+(0.0495P)^2^+0.1216P] where P=(Fo^2^+2Fc^2^)/3'
_atom_sites_solution_hydrogens     geom
_atom_sites_solution_primary     direct
_atom_sites_solution_secondary     difmap
_refine_ls_shift/su_max     0.002
_refine_ls_shift/su_mean     0.000
_refine_diff_density_max     0.201
_refine_diff_density_min     -0.224
_refine_ls_extinction_method     none
_refine_ls_extinction_coef     ?
loop_
    _atom_type_symbol
    _atom_type_description
    _atom_type_scat_dispersion_real
    _atom_type_scat_dispersion_imag
    _atom_type_scat_source
    'C' 'C' 0.0033 0.0016
                         'International Tables Vol C Tables 4.2.6.8 and 6.1.1.4'
    'H' 'H' 0.0000 0.0000
                         'International Tables Vol C Tables 4.2.6.8 and 6.1.1.4'
    'N' 'N' 0.0061 0.0033
                         'International Tables Vol C Tables 4.2.6.8 and 6.1.1.4'
    'O' 'O' 0.0106 0.0060
                         'International Tables Vol C Tables 4.2.6.8 and 6.1.1.4'
_computing_data_collection     'APEX2 (Bruker, 2008)'
_computing_cell_refinement     'SAINT (Bruker, 2008)'
_computing_data_reduction     'SAINT (Bruker, 2008)'
_computing_structure_solution     'SHELXD (Sheldrick, 2008)'
_computing_structure_refinement     'SHELXL97 (Sheldrick, 2008)'
_computing_molecular_graphics     'SHELXTL (Sheldrick, 2008)'
_computing_publication_material     'SHELXTL (Sheldrick, 2008)'
loop_
    _atom_site_type_symbol
    _atom_site_label
    _atom_site_fract_x
    _atom_site_fract_y
    _atom_site_fract_z
    _atom_site_U_iso_or_equiv
    _atom_site_adp_type
    _atom_site_calc_flag
    _atom_site_refinement_flags
    _atom_site_occupancy
    _atom_site_symmetry_multiplicity
    _atom_site_disorder_assembly
    _atom_site_disorder_group
    O O 0.41878(17) 0.07628(11) 0.71631(5) 0.0427(2) Uani d . 1 1 . .
    N N1 0.2106(2) 0.18420(14) 0.73699(6) 0.0420(3) Uani d . 1 1 . .
    N N2 0.44587(19) 0.04944(13) 0.63299(6) 0.0359(2) Uani d . 1 1 . .
    N N3 -0.10674(16) 0.28627(11) 0.42563(5) 0.0269(2) Uani d . 1 1 . .
    N N4 -0.33882(18) 0.36159(13) 0.41382(6) 0.0351(2) Uani d . 1 1 . .
    N N5 -0.36564(18) 0.36862(13) 0.33489(6) 0.0370(2) Uani d . 1 1 . .
    C C1 0.1091(2) 0.22446(14) 0.66688(7) 0.0316(2) Uani d . 1 1 . .
    C C2 0.2550(2) 0.14071(13) 0.60238(7) 0.0287(2) Uani d . 1 1 . .
    C C3 0.1873(2) 0.15961(13) 0.51960(6) 0.0278(2) Uani d . 1 1 . .
    H H3 0.2835 0.1041 0.4763 0.033 Uiso calc R 1 1 . .
    C C4 -0.0229(2) 0.26178(13) 0.50634(6) 0.0259(2) Uani d . 1 1 . .
    C C5 -0.1709(2) 0.34929(13) 0.57088(7) 0.0299(2) Uani d . 1 1 . .
    H H5 -0.3147 0.4207 0.5575 0.036 Uiso calc R 1 1 . .
    C C6 -0.1098(2) 0.33215(14) 0.64981(7) 0.0336(3) Uani d . 1 1 . .
    H H6 -0.2082 0.3892 0.6921 0.040 Uiso calc R 1 1 . .
    C C7 0.0134(2) 0.24553(14) 0.35268(6) 0.0284(2) Uani d . 1 1 . .
    H H7 0.1772 0.1920 0.3437 0.034 Uiso calc R 1 1 . .
    C C8 -0.1520(2) 0.29817(14) 0.29511(7) 0.0306(2) Uani d . 1 1 . .
    C C9 -0.1308(2) 0.29097(17) 0.20385(7) 0.0374(3) Uani d . 1 1 . .
    H H9A -0.2088 0.3989 0.1804 0.045 Uiso calc R 1 1 . .
    H H9B -0.2280 0.1970 0.1878 0.045 Uiso calc R 1 1 . .
    C C10 0.1352(2) 0.26410(16) 0.16610(7) 0.0343(3) Uani d . 1 1 . .
    H H10A 0.2127 0.1538 0.1872 0.041 Uiso calc R 1 1 . .
    H H10B 0.2354 0.3561 0.1827 0.041 Uiso calc R 1 1 . .
    C C11 0.1402(2) 0.26410(15) 0.07277(7) 0.0340(3) Uani d . 1 1 . .
    H H11A 0.0493 0.1669 0.0568 0.041 Uiso calc R 1 1 . .
    H H11B 0.0490 0.3704 0.0526 0.041 Uiso calc R 1 1 . .
    C C12 0.4022(2) 0.25125(16) 0.03056(7) 0.0340(3) Uani d . 1 1 . .
    H H12A 0.4936 0.3484 0.0462 0.041 Uiso calc R 1 1 . .
    H H12B 0.4938 0.1447 0.0503 0.041 Uiso calc R 1 1 . .
    C C13 0.4010(2) 0.25185(16) -0.06240(7) 0.0379(3) Uani d . 1 1 . .
    H H13A 0.3132 0.1529 -0.0781 0.045 Uiso calc R 1 1 . .
    H H13B 0.3055 0.3570 -0.0819 0.045 Uiso calc R 1 1 . .
    C C14 0.6621(3) 0.24356(19) -0.10491(8) 0.0466(3) Uani d . 1 1 . .
    H H14A 0.6491 0.2458 -0.1644 0.056 Uiso calc R 1 1 . .
    H H14B 0.7560 0.1377 -0.0874 0.056 Uiso calc R 1 1 . .
    H H14C 0.7497 0.3418 -0.0903 0.056 Uiso calc R 1 1 . .
loop_
    _atom_site_aniso_label
    _atom_site_aniso_U_11
    _atom_site_aniso_U_22
    _atom_site_aniso_U_33
    _atom_site_aniso_U_12
    _atom_site_aniso_U_13
    _atom_site_aniso_U_23
    O 0.0479(5) 0.0486(5) 0.0312(4) 0.0037(4) -0.0081(4) -0.0020(4)
    N1 0.0476(6) 0.0462(6) 0.0318(5) 0.0020(5) -0.0039(5) -0.0046(4)
    N2 0.0388(6) 0.0387(5) 0.0302(5) -0.0004(4) -0.0060(4) -0.0015(4)
    N3 0.0223(4) 0.0292(4) 0.0283(5) 0.0012(3) 0.0008(3) -0.0011(3)
    N4 0.0250(5) 0.0441(6) 0.0348(5) 0.0057(4) -0.0011(4) -0.0015(4)
    N5 0.0283(5) 0.0477(6) 0.0336(5) 0.0047(4) -0.0009(4) -0.0003(4)
    C1 0.0374(6) 0.0312(6) 0.0266(5) -0.0057(5) 0.0007(4) -0.0031(4)
    C2 0.0288(6) 0.0261(5) 0.0314(5) -0.0036(4) -0.0010(4) -0.0007(4)
    C3 0.0275(5) 0.0285(5) 0.0272(5) -0.0017(4) 0.0023(4) -0.0037(4)
    C4 0.0263(5) 0.0259(5) 0.0256(5) -0.0053(4) 0.0007(4) -0.0010(4)
    C5 0.0279(6) 0.0280(5) 0.0328(6) 0.0004(4) 0.0040(4) -0.0028(4)
    C6 0.0378(6) 0.0323(6) 0.0299(6) -0.0016(5) 0.0063(5) -0.0062(4)
    C7 0.0241(5) 0.0334(6) 0.0268(5) 0.0008(4) 0.0018(4) -0.0011(4)
    C8 0.0247(5) 0.0354(6) 0.0312(6) -0.0013(4) -0.0007(4) 0.0013(4)
    C9 0.0299(6) 0.0539(7) 0.0275(6) 0.0017(5) -0.0039(4) 0.0031(5)
    C10 0.0313(6) 0.0438(7) 0.0271(5) 0.0021(5) -0.0035(4) 0.0002(5)
    C11 0.0325(6) 0.0416(6) 0.0272(5) 0.0018(5) -0.0043(4) 0.0010(4)
    C12 0.0333(6) 0.0410(6) 0.0274(5) 0.0009(5) -0.0034(4) -0.0017(4)
    C13 0.0390(7) 0.0468(7) 0.0275(6) -0.0001(5) -0.0031(5) -0.0009(5)
    C14 0.0459(8) 0.0612(9) 0.0326(6) -0.0065(6) 0.0041(5) -0.0064(6)
_geom_special_details
;
All e.s.d.'s (except the e.s.d. in the dihedral angle between two l.s. planes)
are estimated using the full covariance matrix. The cell e.s.d.'s are taken
into account individually in the estimation of e.s.d.'s in distances, angles
and torsion angles; correlations between e.s.d.'s in cell parameters are only
used when they are defined by crystal symmetry. An approximate (isotropic)
treatment of cell e.s.d.'s is used for estimating e.s.d.'s involving l.s.
planes.
;
loop_
    _geom_bond_atom_site_label_1
    _geom_bond_atom_site_label_2
    _geom_bond_site_symmetry_2
    _geom_bond_distance
    _geom_bond_publ_flag
    O N1 . 1.3821(14) ?
    O N2 . 1.3849(12) ?
    N1 C1 . 1.3170(15) ?
    N2 C2 . 1.3173(14) ?
    N3 C7 . 1.3576(13) ?
    N3 N4 . 1.3581(13) ?
    N3 C4 . 1.4227(13) ?
    N4 N5 . 1.3067(13) ?
    N5 C8 . 1.3709(14) ?
    C1 C2 . 1.4257(15) ?
    C1 C6 . 1.4288(16) ?
    C2 C3 . 1.4231(15) ?
    C3 C4 . 1.3563(15) ?
    C3 H3 . 0.9500 ?
    C4 C5 . 1.4451(15) ?
    C5 C6 . 1.3511(16) ?
    C5 H5 . 0.9500 ?
    C6 H6 . 0.9500 ?
    C7 C8 . 1.3648(15) ?
    C7 H7 . 0.9500 ?
    C8 C9 . 1.4929(15) ?
    C9 C10 . 1.5195(16) ?
    C9 H9A . 0.9900 ?
    C9 H9B . 0.9900 ?
    C10 C11 . 1.5251(15) ?
    C10 H10A . 0.9900 ?
    C10 H10B . 0.9900 ?
    C11 C12 . 1.5223(16) ?
    C11 H11A . 0.9900 ?
    C11 H11B . 0.9900 ?
    C12 C13 . 1.5207(15) ?
    C12 H12A . 0.9900 ?
    C12 H12B . 0.9900 ?
    C13 C14 . 1.5200(17) ?
    C13 H13A . 0.9900 ?
    C13 H13B . 0.9900 ?
    C14 H14A . 0.9800 ?
    C14 H14B . 0.9800 ?
    C14 H14C . 0.9800 ?
loop_
    _geom_angle_atom_site_label_1
    _geom_angle_atom_site_label_2
    _geom_angle_atom_site_label_3
    _geom_angle_site_symmetry_1
    _geom_angle_site_symmetry_3
    _geom_angle
    _geom_angle_publ_flag
    N1 O N2 . . 112.30(8) ?
    C1 N1 O . . 104.60(9) ?
    C2 N2 O . . 104.44(9) ?
    C7 N3 N4 . . 110.32(9) ?
    C7 N3 C4 . . 129.66(9) ?
    N4 N3 C4 . . 120.02(9) ?
    N5 N4 N3 . . 107.10(9) ?
    N4 N5 C8 . . 109.41(9) ?
    N1 C1 C2 . . 109.28(10) ?
    N1 C1 C6 . . 130.17(11) ?
    C2 C1 C6 . . 120.55(10) ?
    N2 C2 C3 . . 129.02(10) ?
    N2 C2 C1 . . 109.39(10) ?
    C3 C2 C1 . . 121.58(10) ?
    C4 C3 C2 . . 115.86(9) ?
    C4 C3 H3 . . 122.1 ?
    C2 C3 H3 . . 122.1 ?
    C3 C4 N3 . . 119.77(9) ?
    C3 C4 C5 . . 123.22(10) ?
    N3 C4 C5 . . 117.01(9) ?
    C6 C5 C4 . . 121.65(10) ?
    C6 C5 H5 . . 119.2 ?
    C4 C5 H5 . . 119.2 ?
    C5 C6 C1 . . 117.13(10) ?
    C5 C6 H6 . . 121.4 ?
    C1 C6 H6 . . 121.4 ?
    N3 C7 C8 . . 105.12(9) ?
    N3 C7 H7 . . 127.4 ?
    C8 C7 H7 . . 127.4 ?
    C7 C8 N5 . . 108.05(10) ?
    C7 C8 C9 . . 131.26(10) ?
    N5 C8 C9 . . 120.69(10) ?
    C8 C9 C10 . . 115.02(9) ?
    C8 C9 H9A . . 108.5 ?
    C10 C9 H9A . . 108.5 ?
    C8 C9 H9B . . 108.5 ?
    C10 C9 H9B . . 108.5 ?
    H9A C9 H9B . . 107.5 ?
    C9 C10 C11 . . 111.55(9) ?
    C9 C10 H10A . . 109.3 ?
    C11 C10 H10A . . 109.3 ?
    C9 C10 H10B . . 109.3 ?
    C11 C10 H10B . . 109.3 ?
    H10A C10 H10B . . 108.0 ?
    C12 C11 C10 . . 114.34(9) ?
    C12 C11 H11A . . 108.7 ?
    C10 C11 H11A . . 108.7 ?
    C12 C11 H11B . . 108.7 ?
    C10 C11 H11B . . 108.7 ?
    H11A C11 H11B . . 107.6 ?
    C13 C12 C11 . . 113.10(9) ?
    C13 C12 H12A . . 109.0 ?
    C11 C12 H12A . . 109.0 ?
    C13 C12 H12B . . 109.0 ?
    C11 C12 H12B . . 109.0 ?
    H12A C12 H12B . . 107.8 ?
    C14 C13 C12 . . 113.29(10) ?
    C14 C13 H13A . . 108.9 ?
    C12 C13 H13A . . 108.9 ?
    C14 C13 H13B . . 108.9 ?
    C12 C13 H13B . . 108.9 ?
    H13A C13 H13B . . 107.7 ?
    C13 C14 H14A . . 109.5 ?
    C13 C14 H14B . . 109.5 ?
    H14A C14 H14B . . 109.5 ?
    C13 C14 H14C . . 109.5 ?
    H14A C14 H14C . . 109.5 ?
    H14B C14 H14C . . 109.5 ?
loop_
    _geom_torsion_atom_site_label_1
    _geom_torsion_atom_site_label_2
    _geom_torsion_atom_site_label_3
    _geom_torsion_atom_site_label_4
    _geom_torsion_site_symmetry_1
    _geom_torsion_site_symmetry_2
    _geom_torsion_site_symmetry_3
    _geom_torsion_site_symmetry_4
    _geom_torsion
    _geom_torsion_publ_flag
    N2 O N1 C1 . . . . -0.10(12) ?
    N1 O N2 C2 . . . . 0.04(12) ?
    C7 N3 N4 N5 . . . . -0.01(12) ?
    C4 N3 N4 N5 . . . . 179.64(9) ?
    N3 N4 N5 C8 . . . . 0.00(13) ?
    O N1 C1 C2 . . . . 0.11(12) ?
    O N1 C1 C6 . . . . -179.94(11) ?
    O N2 C2 C3 . . . . -179.31(10) ?
    O N2 C2 C1 . . . . 0.03(12) ?
    N1 C1 C2 N2 . . . . -0.09(13) ?
    C6 C1 C2 N2 . . . . 179.96(10) ?
    N1 C1 C2 C3 . . . . 179.30(10) ?
    C6 C1 C2 C3 . . . . -0.65(16) ?
    N2 C2 C3 C4 . . . . 179.35(11) ?
    C1 C2 C3 C4 . . . . 0.08(15) ?
    C2 C3 C4 N3 . . . . -179.14(9) ?
    C2 C3 C4 C5 . . . . 0.75(15) ?
    C7 N3 C4 C3 . . . . -12.56(16) ?
    N4 N3 C4 C3 . . . . 167.88(9) ?
    C7 N3 C4 C5 . . . . 167.55(10) ?
    N4 N3 C4 C5 . . . . -12.02(14) ?
    C3 C4 C5 C6 . . . . -1.06(17) ?
    N3 C4 C5 C6 . . . . 178.83(10) ?
    C4 C5 C6 C1 . . . . 0.44(16) ?
    N1 C1 C6 C5 . . . . -179.58(12) ?
    C2 C1 C6 C5 . . . . 0.36(16) ?
    N4 N3 C7 C8 . . . . 0.01(12) ?
    C4 N3 C7 C8 . . . . -179.59(10) ?
    N3 C7 C8 N5 . . . . -0.01(12) ?
    N3 C7 C8 C9 . . . . 179.38(12) ?
    N4 N5 C8 C7 . . . . 0.01(13) ?
    N4 N5 C8 C9 . . . . -179.46(10) ?
    C7 C8 C9 C10 . . . . -18.02(19) ?
    N5 C8 C9 C10 . . . . 161.30(11) ?
    C8 C9 C10 C11 . . . . -178.16(10) ?
    C9 C10 C11 C12 . . . . 175.60(10) ?
    C10 C11 C12 C13 . . . . -179.91(10) ?
    C11 C12 C13 C14 . . . . 178.54(11) ?
loop_
    _geom_hbond_atom_site_label_D
    _geom_hbond_atom_site_label_H
    _geom_hbond_atom_site_label_A
    _geom_hbond_site_symmetry_A
    _geom_hbond_distance_DH
    _geom_hbond_distance_HA
    _geom_hbond_distance_DA
    _geom_hbond_angle_DHA
    C3 H3 N2 2_656 0.95 2.52 3.4674(15) 177.0
    C5 H5 N4 2_466 0.95 2.46 3.3445(15) 154.2
_iucr_refine_instructions_details
;
TITL cwc1101 in P-1
CELL 0.71073   5.3604   7.8585  16.3573  87.4656  86.2519  85.6240
ZERR    2.00   0.0008   0.0011   0.0023   0.0017   0.0016   0.0017
LATT  1
SFAC C H N O
UNIT 28 34 10 2
TEMP -100.0
SIZE 0.032 0.353 1.02
L.S. 4
ACTA
CONF
OMIT 0 1 0
BOND $H
EQIV $1 1-X, -Y, 1-Z
EQIV $2 -1-X, 1-Y, 1-Z
HTAB C3 N2_$1
HTAB C5 N4_$2
MPLA 9 O N1 N2 C1 > C6
MPLA 5 N3 > N5 C7 C8
MPLA 6 C9 > C14
MPLA 9 O N1 N2 C1 > C6
WGHT    0.049500    0.121600
FVAR       0.27255
O     4    0.418779    0.076280    0.716310    11.00000    0.04786    0.04863 =
         0.03118   -0.00200   -0.00811    0.00374
N1    3    0.210636    0.184203    0.736985    11.00000    0.04762    0.04619 =
         0.03176   -0.00457   -0.00393    0.00204
N2    3    0.445875    0.049442    0.632990    11.00000    0.03882    0.03871 =
         0.03024   -0.00149   -0.00603   -0.00038
N3    3   -0.106738    0.286268    0.425632    11.00000    0.02227    0.02922 =
         0.02826   -0.00106    0.00076    0.00122
N4    3   -0.338825    0.361595    0.413822    11.00000    0.02501    0.04414 =
         0.03479   -0.00155   -0.00110    0.00569
N5    3   -0.365638    0.368617    0.334891    11.00000    0.02834    0.04771 =
         0.03359   -0.00026   -0.00089    0.00470
C1    1    0.109134    0.224461    0.666876    11.00000    0.03737    0.03124 =
         0.02657   -0.00314    0.00067   -0.00567
C2    1    0.254991    0.140707    0.602379    11.00000    0.02878    0.02606 =
         0.03139   -0.00074   -0.00097   -0.00364
C3    1    0.187337    0.159614    0.519601    11.00000    0.02746    0.02851 =
         0.02722   -0.00365    0.00227   -0.00170
AFIX  43
H3    2    0.283451    0.104114    0.476307    11.00000   -1.20000
AFIX   0
C4    1   -0.022861    0.261778    0.506342    11.00000    0.02632    0.02595 =
         0.02558   -0.00102    0.00065   -0.00526
C5    1   -0.170865    0.349293    0.570878    11.00000    0.02789    0.02804 =
         0.03275   -0.00278    0.00400    0.00039
AFIX  43
H5    2   -0.314715    0.420664    0.557470    11.00000   -1.20000
AFIX   0
C6    1   -0.109782    0.332153    0.649810    11.00000    0.03777    0.03233 =
         0.02993   -0.00617    0.00632   -0.00158
AFIX  43
H6    2   -0.208156    0.389248    0.692143    11.00000   -1.20000
AFIX   0
C7    1    0.013409    0.245534    0.352682    11.00000    0.02411    0.03343 =
         0.02679   -0.00108    0.00183    0.00082
AFIX  43
H7    2    0.177246    0.191952    0.343657    11.00000   -1.20000
AFIX   0
C8    1   -0.151975    0.298174    0.295109    11.00000    0.02468    0.03545 =
         0.03124    0.00135   -0.00074   -0.00130
C9    1   -0.130784    0.290968    0.203849    11.00000    0.02990    0.05390 =
         0.02745    0.00308   -0.00390    0.00168
AFIX  23
H9A   2   -0.208777    0.398946    0.180389    11.00000   -1.20000
H9B   2   -0.228035    0.196997    0.187772    11.00000   -1.20000
AFIX   0
C10   1    0.135183    0.264101    0.166103    11.00000    0.03125    0.04377 =
         0.02712    0.00024   -0.00346    0.00213
AFIX  23
H10A  2    0.212725    0.153815    0.187180    11.00000   -1.20000
H10B  2    0.235423    0.356082    0.182653    11.00000   -1.20000
AFIX   0
C11   1    0.140163    0.264105    0.072774    11.00000    0.03251    0.04160 =
         0.02718    0.00100   -0.00433    0.00175
AFIX  23
H11A  2    0.049273    0.166891    0.056825    11.00000   -1.20000
H11B  2    0.048955    0.370431    0.052634    11.00000   -1.20000
AFIX   0
C12   1    0.402179    0.251247    0.030556    11.00000    0.03325    0.04099 =
         0.02744   -0.00168   -0.00339    0.00094
AFIX  23
H12A  2    0.493649    0.348435    0.046205    11.00000   -1.20000
H12B  2    0.493775    0.144699    0.050259    11.00000   -1.20000
AFIX   0
C13   1    0.400954    0.251846   -0.062396    11.00000    0.03900    0.04681 =
         0.02754   -0.00094   -0.00309   -0.00012
AFIX  23
H13A  2    0.313202    0.152941   -0.078052    11.00000   -1.20000
H13B  2    0.305451    0.356960   -0.081938    11.00000   -1.20000
AFIX   0
C14   1    0.662113    0.243556   -0.104911    11.00000    0.04586    0.06119 =
         0.03256   -0.00645    0.00411   -0.00647
AFIX  33
H14A  2    0.649055    0.245763   -0.164435    11.00000   -1.20000
H14B  2    0.755985    0.137733   -0.087438    11.00000   -1.20000
H14C  2    0.749676    0.341827   -0.090273    11.00000   -1.20000
HKLF 4
REM  cwc1101 in P-1
REM R1 =  0.0360 for   2568 Fo > 4sig(Fo)  and  0.0455 for all   3120 data
REM    181 parameters refined using      0 restraints
END
WGHT      0.0497      0.1134
REM Highest difference peak  0.201,  deepest hole -0.224,  1-sigma level  0.034
Q1    1   0.1854  0.1965  0.6282  11.00000  0.05    0.20
Q2    1  -0.1447  0.3008  0.2550  11.00000  0.05    0.17
Q3    1   0.1185  0.2555  0.5083  11.00000  0.05    0.17
Q4    1   0.4133  0.2473 -0.0174  11.00000  0.05    0.17
Q5    1   0.0355  0.1705  0.5188  11.00000  0.05    0.16
Q6    1  -0.0378  0.3219  0.3191  11.00000  0.05    0.16
Q7    1  -0.0579  0.3247  0.5405  11.00000  0.05    0.16
Q8    1   0.1332  0.2711  0.1207  11.00000  0.05    0.16
Q9    1  -0.2557  0.3370  0.3094  11.00000  0.05    0.16
Q10   1  -0.0827  0.2258  0.3182  11.00000  0.05    0.15
Q11   1   0.2271  0.1513  0.5618  11.00000  0.05    0.15
Q12   1  -0.0855  0.3801  0.6056  11.00000  0.05    0.15
Q13   1  -0.0067  0.2622  0.6616  11.00000  0.05    0.15
Q14   1   0.0123  0.2704  0.1857  11.00000  0.05    0.14
Q15   1   0.2711  0.2618  0.0521  11.00000  0.05    0.14
Q16   1  -0.0590  0.2822  0.4658  11.00000  0.05    0.14
Q17   1  -0.1758  0.2913  0.6088  11.00000  0.05    0.14
Q18   1  -0.2613  0.3031  0.1802  11.00000  0.05    0.13
Q19   1   0.3661  0.1313  0.6084  11.00000  0.05    0.13
Q20   1   0.2100  0.2152  0.3705  11.00000  0.05    0.12
;
data_global
_journal_date_recd_electronic     2012-08-10
_journal_date_accepted     2012-10-05
_journal_name_full     'Acta Crystallographica, Section E'
_journal_year     2012
_journal_volume     68
_journal_issue     11
_journal_page_first     o3128
_journal_page_last     o3129
_journal_paper_category     QO
_journal_paper_doi     10.1107/S1600536812041815
_journal_coeditor_code     MW2081
_publ_contact_author_name     'Michael J. Ferguson'
_publ_contact_author_address
;
X-ray Crystallography Laboratory
Department of Chemistry
University of Alberta
Edmonton, AB T6G 2G2
Canada
;
_publ_contact_author_email     'michael.ferguson@ualberta.ca'
_publ_contact_author_fax     '+17804928231'
_publ_contact_author_phone     '+17804922485'
_publ_section_title
;
5-(4-Hexyl-1<i>H</i>-1,2,3-triazol-1-yl)-2,1,3-benzoxadiazole
;
loop_
    _publ_author_name
    _publ_author_footnote
    _publ_author_address
    'Key, Jessie A.' .
;
Alberta Glycomics Centre
Department of Chemistry
University of Alberta
Edmonton, AB T6G 2G2
Canada
;
    'Cairo, Christopher W.' .
;
Alberta Glycomics Centre
Department of Chemistry
University of Alberta
Edmonton, AB T6G 2G2
Canada
;
    'Ferguson, Michael J.' .
;
X-ray Crystallography Laboratory
Department of Chemistry
University of Alberta
Edmonton, AB T6G 2G2
Canada
;
_publ_section_synopsis     .
