# Supplementary material for: 5-(4-Hexyl-1H-1,2,3-triazol-1-yl)-2,1,3-benzoxadiazole
Source: Acta Crystallogr Sect E Struct Rep Online. 2012 Oct 13;68(Pt 11):o3128–9. doi: 10.1107/S1600536812041815 (PMC3515233; doi:10.1107/S1600536812041815)
Supplement: Supplementary file 3 [file e-68-o3128-Isup3.hkl]

# 
# h,k,l, Fc-squared, Fo-squared, sigma(Fo-squared) and status flag 
# 
data_I
_shelx_title ' cwc1101 in P-1' 
_shelx_refln_list_code          4 
_shelx_F_calc_maximum      117.37 
_exptl_crystal_F_000       288.00 
_reflns_d_resolution_high  0.7680 
 
loop_ 
 _symmetry_equiv_pos_as_xyz 
 'x, y, z' 
 '-x, -y, -z' 
 
_cell_length_a     5.3604 
_cell_length_b     7.8585 
_cell_length_c    16.3573 
_cell_angle_alpha  87.466 
_cell_angle_beta   86.252 
_cell_angle_gamma  85.624 
 
_shelx_F_squared_multiplier     1.000 
 
loop_ 
 _refln_index_h 
 _refln_index_k 
 _refln_index_l 
 _refln_F_squared_calc 
 _refln_F_squared_meas 
 _refln_F_squared_sigma 
 _refln_observed_status 
   1   0   0      474.01      451.74      6.73 o 
   2   0   0       72.22       65.29      0.80 o 
   3   0   0      126.52      133.33      1.45 o 
   4   0   0      453.89      457.77      3.81 o 
   5   0   0       26.11       27.06      1.22 o 
   6   0   0       13.05       14.38      1.19 o 
  -6   1   0        9.90       12.03      1.10 o 
  -5   1   0      171.00      164.67      2.51 o 
  -4   1   0       19.96       25.35      1.68 o 
  -3   1   0       79.81       95.14      1.00 o 
  -2   1   0        6.99        5.12      0.19 o 
  -1   1   0      251.33      235.99      1.71 o 
   1   1   0      685.50      658.88      3.76 o 
   2   1   0      113.59      108.29      0.97 o 
   3   1   0       14.63       11.61      0.35 o 
   4   1   0      565.12      593.88      4.68 o 
   5   1   0       31.16       27.00      1.48 o 
   6   1   0       37.03       35.83      2.29 o 
  -6   2   0       10.87       11.07      1.10 o 
  -5   2   0       24.33       24.75      1.03 o 
  -4   2   0       66.99       66.43      1.41 o 
  -3   2   0      199.92      199.68      1.97 o 
  -2   2   0       45.06       50.54      1.08 o 
  -1   2   0      297.54      272.91      2.42 o 
   0   2   0    11613.59    10814.41     59.53 o 
   1   2   0    13775.12    13255.85    191.37 o 
   2   2   0        1.18        0.75      0.10 o 
   3   2   0       10.57       10.97      0.42 o 
   4   2   0      428.86      416.50      5.72 o 
   5   2   0       11.21       11.94      0.83 o 
   6   2   0       18.79       22.64      1.42 o 
  -6   3   0        0.32       -0.22      0.49 o 
  -5   3   0        2.25        2.87      1.35 o 
  -4   3   0      212.80      203.09      2.67 o 
  -3   3   0        0.63       -0.22      0.22 o 
  -2   3   0       77.34       92.71      1.13 o 
  -1   3   0       16.52       18.86      0.54 o 
   0   3   0      718.37      718.58      6.93 o 
   1   3   0       24.59       28.67      0.45 o 
   2   3   0      189.55      182.61      1.47 o 
   3   3   0        0.01        0.04      0.12 o 
   4   3   0      258.97      254.39      3.05 o 
   5   3   0       95.06       96.26      3.03 o 
   6   3   0       31.23       30.45      1.58 o 
  -6   4   0        0.59        1.87      0.84 o 
  -5   4   0       29.41       31.68      1.37 o 
  -4   4   0       41.03       40.65      1.39 o 
  -3   4   0        0.33        0.40      0.47 o 
  -2   4   0       40.98       45.81      0.71 o 
  -1   4   0       16.56       19.56      0.67 o 
   0   4   0      106.36      126.83      1.75 o 
   1   4   0     1272.23     1311.29      7.55 o 
   2   4   0     2108.35     2114.91     12.00 o 
   3   4   0        2.91        2.84      0.34 o 
   4   4   0       18.65       17.00      0.81 o 
   5   4   0       30.79       28.26      1.41 o 
   6   4   0        0.00       -0.34      0.48 o 
  -5   5   0        2.89        2.25      0.80 o 
  -4   5   0        1.03        0.04      0.36 o 
  -3   5   0      495.92      491.99      4.24 o 
  -2   5   0      132.46      142.34      1.95 o 
  -1   5   0        7.69        8.18      0.42 o 
   0   5   0       63.18       71.28      1.41 o 
   1   5   0      222.24      242.53      2.49 o 
   2   5   0        0.63        1.17      0.22 o 
   3   5   0      120.75      119.48      4.17 o 
   4   5   0       96.93       89.96      2.09 o 
   5   5   0       54.71       48.84      2.15 o 
   6   5   0        9.29        7.67      1.00 o 
  -5   6   0        0.41       -0.13      1.01 o 
  -4   6   0        0.24        0.40      0.45 o 
  -3   6   0        0.02        0.12      0.32 o 
  -2   6   0       14.36       14.91      0.71 o 
  -1   6   0        3.75        4.12      0.38 o 
   0   6   0       55.42       58.57      1.00 o 
   1   6   0       12.13       12.64      0.60 o 
   2   6   0      508.30      514.28      4.78 o 
   3   6   0      229.40      216.69     10.03 o 
   4   6   0       14.56       16.53      1.68 o 
   5   6   0       11.74       11.17      1.21 o 
  -4   7   0        3.12        4.63      2.09 o 
  -3   7   0      103.31      101.33      1.85 o 
  -2   7   0       48.84       50.97      2.42 o 
  -1   7   0       46.41       47.15      2.29 o 
   0   7   0        0.32        0.40      1.08 o 
   1   7   0      106.84      109.91      2.96 o 
   2   7   0        3.95        3.74      0.55 o 
   3   7   0        2.64        3.97      0.81 o 
   4   7   0        1.08        0.00      0.48 o 
   5   7   0       10.79       11.95      1.10 o 
  -3   8   0       11.85       13.87      1.21 o 
  -2   8   0        0.12       -0.88      0.88 o 
  -1   8   0       22.14       25.70      1.16 o 
   0   8   0       42.58       39.51      1.32 o 
   1   8   0       11.99        9.96      0.87 o 
   2   8   0        5.78        5.65      1.01 o 
   3   8   0      114.04      107.63      2.46 o 
   4   8   0       11.26        8.49      1.95 o 
  -2   9   0       12.82       13.27      2.42 o 
  -1   9   0        3.88        3.01      0.94 o 
   0   9   0       27.22       26.84      1.22 o 
   1   9   0        3.64        2.67      0.67 o 
   2   9   0       12.58       13.51      1.14 o 
   3   9   0        0.22        1.28      0.57 o 
   0  10   0       57.88       60.26      2.45 o 
   1  10   0        0.27       -0.20      0.76 o 
  -1 -10   1        0.01       -0.67      0.67 o 
   0 -10   1        0.25        0.34      0.86 o 
  -3  -9   1        1.14        1.88      1.62 o 
  -2  -9   1       13.78       15.75      1.13 o 
  -1  -9   1        0.26        1.16      0.81 o 
   0  -9   1        3.88        4.16      0.90 o 
   1  -9   1        7.45        7.05      0.77 o 
   2  -9   1        0.25       -0.54      0.67 o 
  -4  -8   1      226.94      205.63      4.75 o 
  -3  -8   1      103.92       94.85      2.36 o 
  -2  -8   1        3.27        2.15      0.52 o 
  -1  -8   1       37.18       35.72      1.39 o 
   0  -8   1       48.39       42.51      1.34 o 
   1  -8   1       11.90       11.80      1.14 o 
   2  -8   1        0.29       -0.09      0.42 o 
   3  -8   1       40.84       45.57      2.69 o 
  -5  -7   1        0.04       -0.29      0.52 o 
  -4  -7   1       58.81       56.37      2.42 o 
  -3  -7   1       38.64       38.48      1.39 o 
  -2  -7   1       68.00       67.79      1.78 o 
  -1  -7   1        5.55        4.80      0.81 o 
   0  -7   1       14.14       15.03      0.71 o 
   1  -7   1       69.94       76.37      1.55 o 
   2  -7   1       75.63       78.97      2.63 o 
   3  -7   1       26.81       30.71      1.09 o 
   4  -7   1        1.33        1.63      0.74 o 
  -5  -6   1        5.98        5.81      0.81 o 
  -4  -6   1      109.09      108.18      3.30 o 
  -3  -6   1      682.47      666.76      6.08 o 
  -2  -6   1      138.03      138.54      2.06 o 
  -1  -6   1       32.52       33.84      0.74 o 
   0  -6   1      380.36      406.07      3.39 o 
   1  -6   1        3.18        3.17      0.40 o 
   2  -6   1        4.45        4.58      1.08 o 
   3  -6   1       18.36       18.90      0.84 o 
   4  -6   1      153.83      153.53      3.66 o 
   5  -6   1        4.60        6.82      1.19 o 
  -6  -5   1       11.97       12.30      1.62 o 
  -5  -5   1       19.81       22.12      1.42 o 
  -4  -5   1       27.68       26.62      1.19 o 
  -3  -5   1        2.71        2.78      0.32 o 
  -2  -5   1       46.00       44.36      0.86 o 
  -1  -5   1      335.91      323.18      2.42 o 
   0  -5   1        1.98        3.49      0.27 o 
   1  -5   1      513.30      535.46      5.79 o 
   2  -5   1        8.00       10.20      0.61 o 
   3  -5   1       85.29       82.10      1.57 o 
   4  -5   1        3.31        4.46      0.67 o 
   5  -5   1        0.62        1.12      0.71 o 
  -6  -4   1       23.24       25.31      1.90 o 
  -5  -4   1        9.10        8.83      0.72 o 
  -4  -4   1      121.70      120.23      5.32 o 
  -3  -4   1       92.48       98.80      1.36 o 
  -2  -4   1     2807.72     2834.04     15.81 o 
  -1  -4   1       78.80       83.83      0.90 o 
   0  -4   1      751.95      813.85     11.78 o 
   1  -4   1       45.76       48.93      0.80 o 
   2  -4   1        0.04        0.20      0.19 o 
   3  -4   1       14.05       12.79      0.71 o 
   4  -4   1      211.32      208.13      3.28 o 
   5  -4   1        5.72        6.44      1.03 o 
   6  -4   1        0.10       -0.65      0.65 o 
  -6  -3   1        7.31        6.40      0.90 o 
  -5  -3   1       57.05       57.21      1.51 o 
  -4  -3   1        0.35        0.25      0.34 o 
  -3  -3   1       72.42       71.39      1.21 o 
  -2  -3   1        0.74        0.81      0.10 o 
  -1  -3   1       56.57       57.48      0.67 o 
   0  -3   1     1216.44     1194.52      7.40 o 
   1  -3   1      231.44      248.46      1.76 o 
   2  -3   1      911.84      964.26      5.78 o 
   3  -3   1       16.39       11.56      0.55 o 
   4  -3   1      228.30      224.74      2.81 o 
   5  -3   1       33.96       35.32      1.19 o 
   6  -3   1        0.71        1.10      0.74 o 
  -6  -2   1        5.37        5.97      1.68 o 
  -5  -2   1       75.67       73.61      1.82 o 
  -4  -2   1      101.89       97.85      1.75 o 
  -3  -2   1        0.51        0.09      0.12 o 
  -2  -2   1      696.67      730.22      4.43 o 
  -1  -2   1    10699.23    10298.59     55.86 o 
   0  -2   1     2968.78     2855.22     17.23 o 
   1  -2   1       56.43       50.97      0.57 o 
   2  -2   1       99.53      106.05      1.14 o 
   3  -2   1        5.61        4.72      0.40 o 
   4  -2   1      165.01      158.70      2.24 o 
   5  -2   1        6.82        6.13      0.67 o 
   6  -2   1        6.17        4.87      0.94 o 
  -6  -1   1       99.64      106.38      2.64 o 
  -5  -1   1        6.39        7.68      1.62 o 
  -4  -1   1       33.73       36.18      1.06 o 
  -3  -1   1      345.74      351.42      2.84 o 
  -2  -1   1        1.87        2.55      0.27 o 
  -1  -1   1       14.22       15.89      0.32 o 
   0  -1   1       31.53       29.63      0.54 o 
   1  -1   1     3428.54     3224.52     18.06 o 
   2  -1   1       49.50       65.38      1.14 o 
   3  -1   1      903.12      972.00      5.95 o 
   4  -1   1      382.68      361.35      3.75 o 
   5  -1   1        7.92        8.83      0.71 o 
   6  -1   1       36.79       35.73      1.58 o 
  -6   0   1        7.16        7.69      0.97 o 
  -5   0   1        0.49        0.00      0.40 o 
  -4   0   1        9.54        9.63      1.21 o 
  -3   0   1       83.57       86.06      1.13 o 
  -2   0   1      195.75      172.74      1.55 o 
  -1   0   1     4674.21     4341.11     32.11 o 
   1   0   1       18.27       24.78      0.32 o 
   2   0   1      169.77      163.65      1.28 o 
   3   0   1      109.31      111.79      1.41 o 
   4   0   1      132.60      134.96      1.74 o 
   5   0   1        0.01       -0.13      0.32 o 
   6   0   1       15.37       12.29      2.69 o 
  -6   1   1        4.00        3.58      1.21 o 
  -5   1   1      142.24      141.32      4.44 o 
  -4   1   1       79.93       87.00      1.57 o 
  -3   1   1      509.79      521.45      4.31 o 
  -2   1   1       18.54       23.23      0.38 o 
  -1   1   1       17.23       13.07      0.32 o 
   0   1   1       70.72       63.96      1.01 o 
   1   1   1      723.49      682.75      3.91 o 
   2   1   1      197.67      187.59      1.42 o 
   3   1   1      115.84      132.10      1.29 o 
   4   1   1       45.27       53.52      1.03 o 
   5   1   1      122.02      114.04      2.42 o 
   6   1   1       15.47       16.76      1.24 o 
  -6   2   1        1.95        1.94      0.74 o 
  -5   2   1        3.41        3.50      0.52 o 
  -4   2   1       25.36       25.84      1.55 o 
  -3   2   1       43.32       43.87      0.80 o 
  -2   2   1      118.31      123.70      1.29 o 
  -1   2   1      204.39      183.14      1.32 o 
   0   2   1     1542.77     1503.93     13.39 o 
   1   2   1     4201.49     4057.92     43.62 o 
   2   2   1      190.40      186.24      1.49 o 
   3   2   1      103.16       99.60      1.07 o 
   4   2   1        0.05       -0.13      0.27 o 
   5   2   1        0.01       -0.25      0.32 o 
   6   2   1        7.80        9.11      0.97 o 
  -6   3   1        0.33        1.00      1.08 o 
  -5   3   1       13.81       11.25      0.94 o 
  -4   3   1      107.45      104.67      1.81 o 
  -3   3   1      972.42      943.69      6.63 o 
  -2   3   1       94.03       90.72      1.41 o 
  -1   3   1        9.93       10.70      0.29 o 
   0   3   1       94.47       89.70      0.77 o 
   1   3   1      274.35      269.93      1.84 o 
   2   3   1       33.98       38.89      0.57 o 
   3   3   1       23.25       24.18      0.52 o 
   4   3   1        0.02        0.48      0.32 o 
   5   3   1       10.13       11.88      0.88 o 
   6   3   1       11.18       12.37      1.43 o 
  -6   4   1        2.17        3.74      1.00 o 
  -5   4   1        0.71        1.30      0.57 o 
  -4   4   1       15.51       14.99      1.04 o 
  -3   4   1        4.51        5.01      1.21 o 
  -2   4   1        8.79        6.97      0.42 o 
  -1   4   1       81.33       87.19      1.07 o 
   0   4   1      198.15      193.14      2.63 o 
   1   4   1     2649.43     2683.35     14.84 o 
   2   4   1       31.29       32.40      1.28 o 
   3   4   1        7.25        8.02      0.54 o 
   4   4   1       94.54       93.39      4.44 o 
   5   4   1       76.88       70.14      5.38 o 
   6   4   1       18.56       20.82      2.29 o 
  -5   5   1        1.87        3.00      1.01 o 
  -4   5   1       40.13       36.70      1.39 o 
  -3   5   1       70.05       69.75      1.26 o 
  -2   5   1      132.04      135.25      1.90 o 
  -1   5   1      179.20      172.08      1.78 o 
   0   5   1        1.57        0.92      0.22 o 
   1   5   1      241.77      252.61      2.22 o 
   2   5   1        3.35        4.85      0.40 o 
   3   5   1       22.63       23.18      0.81 o 
   4   5   1       10.97       11.11      0.87 o 
   5   5   1       11.27       11.64      1.03 o 
   6   5   1        3.45        2.80      0.94 o 
  -5   6   1        6.87        9.72      1.48 o 
  -4   6   1        4.92        3.92      0.67 o 
  -3   6   1       27.50       29.51      1.28 o 
  -2   6   1       10.42        9.45      0.61 o 
  -1   6   1       68.18       71.93      1.32 o 
   0   6   1        0.80        0.86      0.22 o 
   1   6   1      120.96      125.71      3.50 o 
   2   6   1      260.80      270.19      3.03 o 
   3   6   1        5.18        7.18      0.81 o 
   4   6   1       14.11       14.20      1.07 o 
   5   6   1       10.18       10.91      1.00 o 
  -4   7   1        0.07        0.60      0.47 o 
  -3   7   1        1.74        0.90      0.42 o 
  -2   7   1        8.32        8.68      0.81 o 
  -1   7   1       17.10       19.05      0.94 o 
   0   7   1       60.35       64.50      1.28 o 
   1   7   1        8.14        7.91      1.68 o 
   2   7   1       38.12       35.56      1.29 o 
   3   7   1        3.02        3.44      1.14 o 
   4   7   1       38.88       34.24      3.90 o 
   5   7   1        1.28        0.67      0.57 o 
  -3   8   1       22.50       23.63      1.48 o 
  -2   8   1       14.65       16.37      1.03 o 
  -1   8   1       62.05       64.33      2.76 o 
   0   8   1       12.78       13.61      0.90 o 
   1   8   1       75.96       68.99      2.36 o 
   2   8   1       19.37       17.51      1.16 o 
   3   8   1       20.10       20.67      2.49 o 
   4   8   1        0.16        1.37      0.67 o 
  -2   9   1        7.03        8.26      1.48 o 
  -1   9   1       15.12       16.34      1.10 o 
   0   9   1        0.30       -0.13      0.67 o 
   1   9   1       13.87       10.38      2.09 o 
   2   9   1        0.29        0.64      0.55 o 
   3   9   1       24.53       22.42      1.33 o 
   0  10   1       30.67       33.55      1.94 o 
   1  10   1       56.92       58.04      2.47 o 
  -1 -10   2        2.57        3.23      0.95 o 
   0 -10   2        8.45        6.73      1.75 o 
  -3  -9   2       52.97       56.19      1.94 o 
  -2  -9   2        5.90        6.59      0.76 o 
  -1  -9   2       23.55       24.41      1.62 o 
   0  -9   2        0.65       -0.07      0.67 o 
   1  -9   2       17.89       19.25      1.48 o 
   2  -9   2       17.12       18.58      1.48 o 
  -4  -8   2       65.28       60.32      3.30 o 
  -3  -8   2        4.46        3.76      0.67 o 
  -2  -8   2        7.08        7.63      0.74 o 
  -1  -8   2       22.61       21.81      1.16 o 
   0  -8   2       66.22       70.20      1.51 o 
   1  -8   2       14.20       14.32      0.97 o 
   2  -8   2        0.06        0.51      0.47 o 
   3  -8   2        4.58        6.77      3.23 o 
  -5  -7   2        7.46        5.91      1.48 o 
  -4  -7   2        2.53        1.58      0.61 o 
  -3  -7   2        1.30        1.27      0.45 o 
  -2  -7   2       71.15       70.49      1.81 o 
  -1  -7   2        1.18        1.24      0.47 o 
   0  -7   2      115.14      119.74      2.42 o 
   1  -7   2       33.42       33.65      1.68 o 
   2  -7   2        0.06        0.52      0.32 o 
   3  -7   2       48.36       48.27      1.62 o 
   4  -7   2       29.28       29.11      1.80 o 
  -5  -6   2        0.09       -0.40      0.48 o 
  -4  -6   2       11.46       10.99      1.01 o 
  -3  -6   2      274.52      269.50      4.64 o 
  -2  -6   2        0.10       -0.22      0.40 o 
  -1  -6   2       15.40       17.19      0.55 o 
   0  -6   2        1.66        2.34      0.61 o 
   1  -6   2        1.89        2.45      0.32 o 
   2  -6   2       30.94       32.67      0.94 o 
   3  -6   2        8.55        7.62      0.61 o 
   4  -6   2        3.62        4.25      0.86 o 
   5  -6   2        4.06        2.59      0.90 o 
  -6  -5   2        8.34       10.89      1.35 o 
  -5  -5   2        0.14        0.25      0.42 o 
  -4  -5   2       13.61       14.99      1.55 o 
  -3  -5   2        1.18        2.18      0.34 o 
  -2  -5   2       20.73       20.31      0.61 o 
  -1  -5   2      159.51      144.84      2.02 o 
   0  -5   2        0.03       -0.13      0.13 o 
   1  -5   2      152.30      159.81      2.69 o 
   2  -5   2       17.14       14.51      0.61 o 
   3  -5   2       21.16       18.92      0.80 o 
   4  -5   2      173.12      161.43      3.61 o 
   5  -5   2        9.25        5.45      1.00 o 
  -6  -4   2       31.79       35.60      4.11 o 
  -5  -4   2        4.25        4.93      0.59 o 
  -4  -4   2       26.20       25.67      1.28 o 
  -3  -4   2      161.09      176.10      1.97 o 
  -2  -4   2      613.29      636.77      6.80 o 
  -1  -4   2      120.15      126.43      1.19 o 
   0  -4   2       60.61       64.05      0.80 o 
   1  -4   2      162.84      158.39      1.61 o 
   2  -4   2       28.02       25.78      0.57 o 
   3  -4   2       32.97       35.41      1.48 o 
   4  -4   2        0.98        0.65      0.45 o 
   5  -4   2       26.97       22.33      1.66 o 
   6  -4   2        1.42        0.69      1.08 o 
  -6  -3   2        4.48        6.29      1.55 o 
  -5  -3   2        2.11        1.87      0.54 o 
  -4  -3   2        6.99        6.80      0.59 o 
  -3  -3   2      384.64      377.77      3.20 o 
  -2  -3   2      397.72      390.47      3.04 o 
  -1  -3   2        9.10       11.78      0.32 o 
   0  -3   2      121.48      103.05      1.28 o 
   1  -3   2      135.58      114.98      1.09 o 
   2  -3   2     1100.29     1153.71      6.87 o 
   3  -3   2       59.27       58.61      1.03 o 
   4  -3   2      258.48      245.51      3.43 o 
   5  -3   2       67.59       66.02      1.84 o 
   6  -3   2        0.68        1.19      1.88 o 
  -6  -2   2        4.94        4.70      0.80 o 
  -5  -2   2       10.85       10.66      1.35 o 
  -4  -2   2       51.27       49.70      1.19 o 
  -3  -2   2       51.75       51.71      0.94 o 
  -2  -2   2     1055.35     1071.02      8.95 o 
  -1  -2   2      471.03      471.69      3.23 o 
   0  -2   2       77.27       80.00      0.74 o 
   1  -2   2       86.51       85.35      0.76 o 
   2  -2   2        7.61        7.16      0.40 o 
   3  -2   2       48.41       45.78      0.76 o 
   4  -2   2       58.28       64.33      1.38 o 
   5  -2   2      137.34      126.50      2.83 o 
   6  -2   2        0.73        0.01      0.88 o 
  -6  -1   2       18.44       19.25      2.09 o 
  -5  -1   2       32.64       33.50      1.34 o 
  -4  -1   2        1.67        2.02      0.36 o 
  -3  -1   2      841.69      835.01      5.75 o 
  -2  -1   2        0.10        0.54      0.10 o 
  -1  -1   2     1247.18     1201.67      7.41 o 
   0  -1   2        1.83        1.63      0.13 o 
   1  -1   2      828.57      826.01      5.00 o 
   2  -1   2      416.96      455.74      3.77 o 
   3  -1   2      665.76      707.06      4.52 o 
   4  -1   2        1.50        1.08      0.54 o 
   5  -1   2      193.21      196.59      2.76 o 
   6  -1   2        1.35        0.94      0.57 o 
  -6   0   2        3.73        5.21      0.87 o 
  -5   0   2        3.08        1.62      0.52 o 
  -4   0   2       13.47       15.72      0.74 o 
  -3   0   2      462.42      468.12      4.78 o 
  -2   0   2       74.76       63.09      0.80 o 
  -1   0   2     2199.60     2128.36     11.52 o 
   0   0   2       58.58       53.39      0.67 o 
   1   0   2     3002.45     2876.18     15.66 o 
   2   0   2      320.03      305.40      1.99 o 
   3   0   2        0.01        0.04      0.12 o 
   4   0   2        6.25        7.00      0.48 o 
   5   0   2       37.91       39.58      1.19 o 
   6   0   2       20.29       19.67      1.32 o 
  -6   1   2        1.75        1.08      0.57 o 
  -5   1   2        8.75        7.79      0.87 o 
  -4   1   2      140.79      136.94      4.44 o 
  -3   1   2      886.58      872.93      5.98 o 
  -2   1   2        0.83        0.34      0.10 o 
  -1   1   2        3.79        3.50      0.10 o 
   0   1   2      457.14      423.22      2.65 o 
   1   1   2      786.64      765.08      4.35 o 
   2   1   2        1.10        1.63      0.19 o 
   3   1   2      436.96      452.25      9.56 o 
   4   1   2      207.33      219.56      4.24 o 
   5   1   2        0.35        0.78      0.45 o 
   6   1   2       63.70       68.67      2.07 o 
  -6   2   2       39.59       48.63      2.37 o 
  -5   2   2        1.29        1.21      0.38 o 
  -4   2   2        0.00        0.07      0.29 o 
  -3   2   2      562.01      570.23      4.27 o 
  -2   2   2      405.28      436.92      3.37 o 
  -1   2   2      258.21      260.03      1.94 o 
   0   2   2     1815.94     1779.24     11.38 o 
   1   2   2     4096.24     3943.10     38.17 o 
   2   2   2        0.03        0.20      0.10 o 
   3   2   2      106.63       97.87      1.10 o 
   4   2   2        7.67        8.31      0.48 o 
   5   2   2      161.19      168.78      2.56 o 
   6   2   2        0.29        0.13      0.48 o 
  -6   3   2        6.43        9.32      1.48 o 
  -5   3   2       16.85       17.81      1.16 o 
  -4   3   2       23.66       22.81      0.90 o 
  -3   3   2        3.89        4.15      0.61 o 
  -2   3   2       83.75       82.06      2.63 o 
  -1   3   2       14.56       11.44      0.35 o 
   0   3   2      198.80      186.43      2.09 o 
   1   3   2      334.31      335.42      4.04 o 
   2   3   2       41.26       39.14      0.62 o 
   3   3   2        0.65        1.04      0.40 o 
   4   3   2      209.25      220.94      2.79 o 
   5   3   2       15.71       16.69      0.94 o 
   6   3   2        1.96        1.88      0.76 o 
  -6   4   2       90.72      109.11      3.56 o 
  -5   4   2       13.90       17.05      1.14 o 
  -4   4   2        9.04       11.53      2.69 o 
  -3   4   2      154.28      153.34      2.42 o 
  -2   4   2      612.30      631.10      4.79 o 
  -1   4   2        5.21        4.33      0.32 o 
   0   4   2        0.43        0.31      0.27 o 
   1   4   2       35.53       38.93      0.81 o 
   2   4   2      512.32      506.01      3.41 o 
   3   4   2       46.97       46.22      0.80 o 
   4   4   2        0.44       -0.08      0.54 o 
   5   4   2       79.89       75.32      2.04 o 
   6   4   2       12.49       12.52      1.12 o 
  -5   5   2        1.61        2.05      1.35 o 
  -4   5   2        6.33        7.45      0.81 o 
  -3   5   2        5.92        6.71      0.67 o 
  -2   5   2       60.45       59.71      1.24 o 
  -1   5   2       23.37       25.14      0.88 o 
   0   5   2        0.93        0.47      0.20 o 
   1   5   2       61.04       55.45      1.35 o 
   2   5   2       28.44       25.98      0.63 o 
   3   5   2        0.04       -0.13      0.34 o 
   4   5   2       10.74       10.21      1.01 o 
   5   5   2       24.33       22.62      1.26 o 
   6   5   2        0.35        0.27      0.81 o 
  -5   6   2       25.05       30.43      1.33 o 
  -4   6   2       28.89       29.95      1.32 o 
  -3   6   2        2.14        1.33      0.67 o 
  -2   6   2      231.77      236.47      4.98 o 
  -1   6   2      195.45      195.58      2.29 o 
   0   6   2        1.65        1.44      0.35 o 
   1   6   2       56.26       58.55      1.18 o 
   2   6   2        4.11        4.06      0.38 o 
   3   6   2       59.43       60.56      1.39 o 
   4   6   2       10.86       10.11      2.89 o 
   5   6   2       30.20       25.41      1.45 o 
  -4   7   2        0.03        0.54      0.47 o 
  -3   7   2       18.45       18.10      1.07 o 
  -2   7   2      159.32      160.27      2.68 o 
  -1   7   2        9.90       11.52      1.82 o 
   0   7   2        0.01        0.17      0.25 o 
   1   7   2        0.26        0.30      0.47 o 
   2   7   2      181.09      176.06      3.70 o 
   3   7   2        0.04        0.61      0.54 o 
   4   7   2        0.63        0.64      0.55 o 
   5   7   2        0.41        0.48      0.52 o 
  -3   8   2       16.40       18.92      1.38 o 
  -2   8   2        8.06        7.12      0.74 o 
  -1   8   2      118.86      115.78      2.26 o 
   0   8   2       63.48       64.30      2.15 o 
   1   8   2       22.63       21.17      0.94 o 
   2   8   2        0.00        0.19      0.45 o 
   3   8   2        2.23        0.94      0.67 o 
   4   8   2        8.22        5.67      0.97 o 
  -2   9   2       16.78       15.08      1.10 o 
  -1   9   2       48.90       50.09      1.64 o 
   0   9   2        7.01        6.55      1.08 o 
   1   9   2        8.61        9.65      0.94 o 
   2   9   2       36.58       36.98      1.52 o 
   3   9   2       37.23       38.92      3.30 o 
   0  10   2       56.35       52.91      2.32 o 
   1  10   2        0.25        0.25      0.80 o 
  -3  -9   3        0.05       -0.13      0.52 o 
  -2  -9   3        8.45        7.20      0.84 o 
  -1  -9   3       52.48       51.77      2.02 o 
   0  -9   3        0.52        0.35      0.81 o 
   1  -9   3       28.21       32.98      1.75 o 
   2  -9   3        1.53        0.54      0.67 o 
  -4  -8   3       16.12       14.19      1.47 o 
  -3  -8   3        1.82        1.94      0.55 o 
  -2  -8   3       10.45       10.88      0.94 o 
  -1  -8   3        0.66        1.02      0.47 o 
   0  -8   3        1.08        0.73      0.47 o 
   1  -8   3       12.21       12.39      1.21 o 
   2  -8   3       12.87       13.60      0.97 o 
   3  -8   3        0.02        0.95      0.61 o 
  -5  -7   3        2.31        1.67      0.65 o 
  -4  -7   3       40.50       36.92      1.52 o 
  -3  -7   3       48.10       44.80      1.28 o 
  -2  -7   3       21.91       20.43      1.09 o 
  -1  -7   3       19.13       21.23      1.48 o 
   0  -7   3      156.84      164.07      1.94 o 
   1  -7   3        8.93       10.89      0.74 o 
   2  -7   3       19.11       19.38      1.03 o 
   3  -7   3        0.01        0.40      1.35 o 
   4  -7   3        6.08        6.67      1.05 o 
  -5  -6   3        4.28        3.94      0.74 o 
  -4  -6   3        7.91        6.42      0.77 o 
  -3  -6   3        3.14        2.86      0.47 o 
  -2  -6   3       22.97       22.67      0.74 o 
  -1  -6   3        0.90        0.78      0.22 o 
   0  -6   3        0.58        0.54      0.24 o 
   1  -6   3       49.75       56.95      1.75 o 
   2  -6   3       52.30       52.91      1.23 o 
   3  -6   3       27.49       26.30      1.19 o 
   4  -6   3        0.01        0.07      0.57 o 
   5  -6   3        5.52        3.93      1.01 o 
  -6  -5   3        6.35        7.83      2.49 o 
  -5  -5   3        2.25        1.55      0.61 o 
  -4  -5   3        4.68        5.73      0.52 o 
  -3  -5   3      324.45      325.48      3.10 o 
  -2  -5   3       17.16       15.82      1.08 o 
  -1  -5   3        3.52        3.96      0.24 o 
   0  -5   3       68.85       78.30      1.00 o 
   1  -5   3      609.71      653.36      4.81 o 
   2  -5   3       63.51       61.79      1.23 o 
   3  -5   3       65.00       60.24      2.36 o 
   4  -5   3       15.26       16.74      1.38 o 
   5  -5   3        4.30        3.77      0.90 o 
  -6  -4   3       13.65       15.89      1.32 o 
  -5  -4   3       14.17       14.59      0.95 o 
  -4  -4   3       71.24       72.53      1.62 o 
  -3  -4   3       16.00       16.54      0.61 o 
  -2  -4   3       36.18       38.76      0.88 o 
  -1  -4   3       36.32       35.39      0.57 o 
   0  -4   3       13.22       13.30      0.42 o 
   1  -4   3      233.17      258.09      1.99 o 
   2  -4   3        0.00        0.20      0.19 o 
   3  -4   3       72.14       77.24      1.26 o 
   4  -4   3       54.51       45.93      1.85 o 
   5  -4   3       36.88       47.81      2.14 o 
   6  -4   3        3.64        5.10      1.07 o 
  -6  -3   3       31.96       36.89      1.64 o 
  -5  -3   3        2.58        2.21      0.88 o 
  -4  -3   3       26.09       25.38      0.94 o 
  -3  -3   3       77.00       75.05      1.16 o 
  -2  -3   3      121.61      124.36      1.42 o 
  -1  -3   3      159.78      144.93      1.22 o 
   0  -3   3      110.99      109.13      1.00 o 
   1  -3   3     1073.37     1100.19      6.42 o 
   2  -3   3       56.40       60.37      0.80 o 
   3  -3   3       20.34       22.40      0.65 o 
   4  -3   3       66.49       65.29      1.43 o 
   5  -3   3       26.80       28.34      1.29 o 
   6  -3   3        0.20       -0.51      0.71 o 
  -6  -2   3       20.74       27.78      1.64 o 
  -5  -2   3       47.84       50.66      4.71 o 
  -4  -2   3        6.29        6.89      0.81 o 
  -3  -2   3      349.87      354.75      3.14 o 
  -2  -2   3        3.71        2.13      0.47 o 
  -1  -2   3      643.93      613.82      3.71 o 
   0  -2   3       11.17       10.51      0.29 o 
   1  -2   3      812.30      812.32      4.78 o 
   2  -2   3        6.81       12.87      0.47 o 
   3  -2   3       30.89       32.25      0.67 o 
   4  -2   3       11.16       13.99      0.80 o 
   5  -2   3        0.36        2.29      1.14 o 
   6  -2   3        0.14        0.23      0.52 o 
  -6  -1   3        8.64       10.12      2.22 o 
  -5  -1   3       83.23       85.40      2.63 o 
  -4  -1   3        4.73        5.26      0.48 o 
  -3  -1   3       45.27       42.14      0.76 o 
  -2  -1   3      228.45      242.94      3.70 o 
  -1  -1   3       77.23       82.02      1.01 o 
   0  -1   3       24.86       22.85      0.32 o 
   1  -1   3        2.61        1.57      0.13 o 
   2  -1   3      501.50      510.79      6.60 o 
   3  -1   3        9.67       11.64      0.42 o 
   4  -1   3        0.67        0.27      0.29 o 
   5  -1   3       38.63       39.08      1.48 o 
   6  -1   3       13.26       13.33      1.35 o 
  -6   0   3       15.82       21.60      1.44 o 
  -5   0   3        9.09        9.68      1.21 o 
  -4   0   3      206.05      218.03      2.65 o 
  -3   0   3       41.32       43.83      0.80 o 
  -2   0   3     1245.85     1324.13      8.31 o 
  -1   0   3       59.09       58.80      1.55 o 
   0   0   3     1602.51     1516.42     10.30 o 
   1   0   3     2074.87     1997.63     11.04 o 
   2   0   3        0.28        0.75      0.10 o 
   3   0   3        2.18        1.42      0.19 o 
   4   0   3        9.28        9.94      0.52 o 
   5   0   3       51.58       58.60      1.55 o 
   6   0   3       21.75       19.10      1.29 o 
  -6   1   3        1.95        1.86      0.61 o 
  -5   1   3       51.61       51.47      1.67 o 
  -4   1   3       94.40       89.43      1.61 o 
  -3   1   3       41.91       38.27      0.74 o 
  -2   1   3      421.40      464.73      2.95 o 
  -1   1   3      119.24      116.58      1.08 o 
   0   1   3       47.37       44.18      0.49 o 
   1   1   3      422.52      390.54      3.43 o 
   2   1   3      276.67      286.38      2.04 o 
   3   1   3      290.57      301.10      4.58 o 
   4   1   3        0.11        0.13      0.22 o 
   5   1   3       20.05       19.02      1.08 o 
   6   1   3       13.75       15.45      1.22 o 
  -6   2   3        0.11       -0.08      0.74 o 
  -5   2   3        3.53        2.95      0.94 o 
  -4   2   3       47.54       50.20      1.82 o 
  -3   2   3      315.08      320.52      3.19 o 
  -2   2   3      409.62      425.04      3.17 o 
  -1   2   3       98.68      112.29      0.97 o 
   0   2   3        0.19       -0.10      0.10 o 
   1   2   3      105.90      102.18      0.97 o 
   2   2   3      295.10      278.26      2.04 o 
   3   2   3       20.60       19.67      0.52 o 
   4   2   3        0.04        0.13      0.19 o 
   5   2   3       67.60       71.69      1.63 o 
   6   2   3        1.26        1.14      0.57 o 
  -6   3   3       26.64       35.05      2.22 o 
  -5   3   3        0.00       -0.03      0.40 o 
  -4   3   3      115.99      114.14      2.29 o 
  -3   3   3      210.58      197.44      4.04 o 
  -2   3   3       77.34       79.96      1.75 o 
  -1   3   3        1.26        3.23      0.22 o 
   0   3   3      162.20      160.55      1.42 o 
   1   3   3      221.50      205.47      1.70 o 
   2   3   3      175.85      183.11      1.37 o 
   3   3   3        8.73        8.08      0.42 o 
   4   3   3      104.54      111.18      1.57 o 
   5   3   3        1.00        1.27      0.45 o 
   6   3   3       24.37       24.75      1.71 o 
  -6   4   3        7.01        7.00      1.55 o 
  -5   4   3       27.54       29.55      1.75 o 
  -4   4   3       14.60       13.77      1.00 o 
  -3   4   3      147.65      153.28      2.51 o 
  -2   4   3      154.91      155.64      3.30 o 
  -1   4   3      125.24      132.02      2.09 o 
   0   4   3        3.84        2.56      0.19 o 
   1   4   3        1.59        3.41      0.40 o 
   2   4   3      104.29      106.11      1.35 o 
   3   4   3       61.77       59.40      1.00 o 
   4   4   3       10.89       11.18      0.84 o 
   5   4   3       20.70       21.42      1.35 o 
   6   4   3        0.07        0.01      0.52 o 
  -5   5   3        2.24        4.51      1.08 o 
  -4   5   3        0.08        0.16      0.47 o 
  -3   5   3      260.09      268.93      4.71 o 
  -2   5   3        3.03        2.54      0.54 o 
  -1   5   3       29.25       27.04      0.65 o 
   0   5   3        2.36        2.36      0.29 o 
   1   5   3      295.59      285.41      6.53 o 
   2   5   3       51.05       53.70      1.14 o 
   3   5   3        1.63        1.35      0.29 o 
   4   5   3        5.73        5.89      0.65 o 
   5   5   3       27.62       27.93      1.62 o 
   6   5   3        3.28        2.32      0.71 o 
  -5   6   3       24.35       26.56      1.55 o 
  -4   6   3       55.94       59.23      1.57 o 
  -3   6   3        2.55        1.70      0.45 o 
  -2   6   3      150.92      149.72      2.09 o 
  -1   6   3       32.61       33.55      1.07 o 
   0   6   3       24.43       28.08      1.01 o 
   1   6   3       39.72       44.29      1.06 o 
   2   6   3       34.40       34.08      1.62 o 
   3   6   3        5.78        4.57      0.55 o 
   4   6   3       11.63       10.51      0.90 o 
   5   6   3       24.46       26.99      1.45 o 
  -4   7   3        4.26        3.31      0.67 o 
  -3   7   3       15.97       15.28      1.24 o 
  -2   7   3       32.90       35.62      1.26 o 
  -1   7   3       38.42       37.57      1.19 o 
   0   7   3       51.15       52.61      1.41 o 
   1   7   3       42.74       42.50      1.07 o 
   2   7   3       10.45        9.06      1.55 o 
   3   7   3        0.00        0.43      0.42 o 
   4   7   3        1.86        2.59      0.74 o 
   5   7   3        5.15        4.69      0.94 o 
  -3   8   3       53.41       54.70      2.04 o 
  -2   8   3        2.36        2.29      0.55 o 
  -1   8   3       88.76       89.12      1.97 o 
   0   8   3        0.04        0.72      0.36 o 
   1   8   3        1.06        0.27      0.40 o 
   2   8   3        0.05        0.11      0.45 o 
   3   8   3        4.00        4.20      1.35 o 
   4   8   3        0.24        1.63      1.28 o 
  -2   9   3        0.14       -0.34      0.52 o 
  -1   9   3       38.94       38.54      1.42 o 
   0   9   3       47.96       50.64      1.68 o 
   1   9   3       10.08       10.15      2.36 o 
   2   9   3        4.42        3.35      0.69 o 
   3   9   3       14.58       14.60      1.75 o 
   0  10   3       10.10       10.46      0.92 o 
   1  10   3        0.07       -0.74      0.74 o 
  -3  -9   4        2.37        2.78      0.90 o 
  -2  -9   4        1.67        2.72      0.81 o 
  -1  -9   4       12.43       16.19      2.76 o 
   0  -9   4        0.12        0.27      0.81 o 
   1  -9   4        0.36        0.81      1.08 o 
   2  -9   4        6.43        4.58      0.94 o 
  -4  -8   4        0.69       -0.34      0.67 o 
  -3  -8   4        0.42        0.59      0.52 o 
  -2  -8   4        0.42        0.67      1.01 o 
  -1  -8   4        2.86        3.77      0.61 o 
   0  -8   4        6.63        6.12      0.74 o 
   1  -8   4       25.87       27.00      1.55 o 
   2  -8   4       33.91       36.21      1.42 o 
   3  -8   4        0.33        0.18      0.55 o 
  -5  -7   4        0.00        0.07      0.55 o 
  -4  -7   4       36.22       35.50      1.52 o 
  -3  -7   4        3.62        5.05      0.61 o 
  -2  -7   4       18.03       16.08      1.03 o 
  -1  -7   4       22.40       24.21      0.94 o 
   0  -7   4       20.29       24.35      0.81 o 
   1  -7   4        9.33        9.90      1.08 o 
   2  -7   4       13.95       13.74      0.97 o 
   3  -7   4       33.82       34.78      1.39 o 
   4  -7   4        0.11        1.45      1.41 o 
  -5  -6   4        8.33        6.22      0.94 o 
  -4  -6   4        6.11        5.42      1.62 o 
  -3  -6   4        2.19        1.53      0.32 o 
  -2  -6   4        5.11        5.15      0.42 o 
  -1  -6   4        1.35        1.51      0.67 o 
   0  -6   4        1.05        0.85      0.32 o 
   1  -6   4       92.65       99.21      1.42 o 
   2  -6   4        3.01        3.15      0.52 o 
   3  -6   4       69.48       59.48      1.71 o 
   4  -6   4        1.14        0.87      0.61 o 
   5  -6   4       12.33       11.99      1.38 o 
  -6  -5   4        4.66        6.46      1.21 o 
  -5  -5   4        2.36        2.06      0.48 o 
  -4  -5   4        0.86        0.88      0.38 o 
  -3  -5   4       11.76       12.12      0.67 o 
  -2  -5   4        0.06       -0.07      0.19 o 
  -1  -5   4       67.82       64.59      0.90 o 
   0  -5   4      138.48      153.27      1.51 o 
   1  -5   4        3.07        2.93      0.34 o 
   2  -5   4       31.24       32.77      0.84 o 
   3  -5   4        0.32        0.48      0.42 o 
   4  -5   4       80.07       73.21      2.43 o 
   5  -5   4        0.08       -0.61      0.61 o 
  -6  -4   4        8.06        6.99      1.75 o 
  -5  -4   4        1.24        1.35      0.74 o 
  -4  -4   4       13.01       13.94      0.74 o 
  -3  -4   4        6.54        8.00      0.52 o 
  -2  -4   4       20.67       21.08      1.55 o 
  -1  -4   4       15.66       15.84      0.61 o 
   0  -4   4       49.79       47.77      0.71 o 
   1  -4   4       22.81       22.29      0.52 o 
   2  -4   4      105.10      107.33      1.19 o 
   3  -4   4       11.91       11.85      0.55 o 
   4  -4   4       72.14       58.40      3.50 o 
   5  -4   4       18.92       17.38      2.96 o 
   6  -4   4        0.07       -0.27      0.76 o 
  -6  -3   4       52.94       52.79      1.99 o 
  -5  -3   4       17.87       17.74      1.88 o 
  -4  -3   4        5.72        5.36      1.21 o 
  -3  -3   4        3.75        3.51      0.38 o 
  -2  -3   4       37.71       46.06      0.84 o 
  -1  -3   4       21.71       20.35      0.42 o 
   0  -3   4      148.40      134.45      1.19 o 
   1  -3   4      204.95      206.67      1.61 o 
   2  -3   4       19.27       25.40      0.74 o 
   3  -3   4        1.03        0.54      0.22 o 
   4  -3   4       39.97       37.40      1.68 o 
   5  -3   4       70.72       70.01      1.97 o 
   6  -3   4        0.01        0.67      1.08 o 
  -6  -2   4        2.72        1.15      0.94 o 
  -5  -2   4      102.96      108.79      2.63 o 
  -4  -2   4        1.00        2.20      0.36 o 
  -3  -2   4       29.96       30.97      0.86 o 
  -2  -2   4      123.18      128.73      1.48 o 
  -1  -2   4      154.34      159.27      1.62 o 
   0  -2   4        6.15        5.65      0.22 o 
   1  -2   4      390.63      375.20      2.61 o 
   2  -2   4        0.27       -0.09      0.12 o 
   3  -2   4       82.71       82.19      1.05 o 
   4  -2   4       40.62       36.17      1.03 o 
   5  -2   4       86.47       80.35      2.96 o 
   6  -2   4        0.14        0.36      0.55 o 
  -6  -1   4       30.59       30.71      1.62 o 
  -5  -1   4      175.74      162.83      3.09 o 
  -4  -1   4       26.35       27.23      0.95 o 
  -3  -1   4       25.58       26.19      0.57 o 
  -2  -1   4      193.33      200.46      2.36 o 
  -1  -1   4      286.37      257.42      1.97 o 
   0  -1   4       55.65       52.51      0.55 o 
   1  -1   4      399.52      396.28      4.31 o 
   2  -1   4      578.77      614.25      3.90 o 
   3  -1   4       79.10       83.69      1.09 o 
   4  -1   4        0.89        1.77      0.54 o 
   5  -1   4       60.57       59.63      1.71 o 
   6  -1   4       54.03       53.62      1.81 o 
  -6   0   4        4.69        7.49      0.97 o 
  -5   0   4       83.57       80.04      3.10 o 
  -4   0   4      191.88      185.83      3.23 o 
  -3   0   4      129.43      136.02      1.51 o 
  -2   0   4      163.88      169.91      1.26 o 
  -1   0   4        8.49        6.76      0.27 o 
   0   0   4      502.84      490.13      3.30 o 
   1   0   4        5.75        6.55      0.34 o 
   2   0   4      195.83      187.85      1.82 o 
   3   0   4       14.96       12.98      0.47 o 
   4   0   4       26.71       27.23      0.80 o 
   5   0   4       70.03       66.90      1.51 o 
   6   0   4        3.98        3.50      0.94 o 
  -6   1   4        2.04        3.99      0.80 o 
  -5   1   4      159.57      148.22      4.17 o 
  -4   1   4      290.96      283.43      3.18 o 
  -3   1   4       29.85       29.90      0.65 o 
  -2   1   4      329.28      326.99      2.24 o 
  -1   1   4      378.28      374.87      2.26 o 
   0   1   4      905.03      835.19      4.70 o 
   1   1   4      216.76      200.85      1.42 o 
   2   1   4       27.32       34.33      1.48 o 
   3   1   4       82.79       88.83      1.07 o 
   4   1   4      102.28      109.69      1.51 o 
   5   1   4        0.85        0.60      0.32 o 
   6   1   4       68.84       72.43      5.72 o 
  -6   2   4       22.90       25.72      2.03 o 
  -5   2   4        0.21        0.49      0.52 o 
  -4   2   4      207.65      198.83      3.57 o 
  -3   2   4       33.47       32.86      0.86 o 
  -2   2   4       75.62       80.47      0.84 o 
  -1   2   4      128.80      122.81      1.07 o 
   0   2   4       54.13       52.89      0.61 o 
   1   2   4       35.27       37.86      0.81 o 
   2   2   4       43.40       48.07      0.94 o 
   3   2   4      144.38      127.65      1.36 o 
   4   2   4        1.37        1.36      0.29 o 
   5   2   4        0.44       -0.15      0.32 o 
   6   2   4        2.52        1.92      0.71 o 
  -6   3   4        1.99        1.83      0.90 o 
  -5   3   4        1.37        0.29      0.47 o 
  -4   3   4      310.01      296.12      4.24 o 
  -3   3   4      264.57      245.72      2.96 o 
  -2   3   4      369.42      367.77      3.04 o 
  -1   3   4       33.27       34.06      0.48 o 
   0   3   4      558.00      568.67      3.46 o 
   1   3   4       31.03       27.79      0.67 o 
   2   3   4       53.98       61.64      0.69 o 
   3   3   4        5.61        7.14      0.67 o 
   4   3   4        0.84        0.35      0.22 o 
   5   3   4       28.99       28.52      1.19 o 
   6   3   4        5.90        6.26      1.05 o 
  -5   4   4       13.14       13.00      1.06 o 
  -4   4   4        2.35        3.07      0.61 o 
  -3   4   4      143.23      140.20      4.71 o 
  -2   4   4        1.37        2.72      0.36 o 
  -1   4   4       54.76       55.75      0.87 o 
   0   4   4       90.63       92.15      1.05 o 
   1   4   4        9.79       10.33      0.37 o 
   2   4   4       37.00       36.46      0.73 o 
   3   4   4        0.91        1.26      0.22 o 
   4   4   4       25.51       25.64      1.07 o 
   5   4   4        1.08        0.94      0.48 o 
   6   4   4       14.32       15.52      1.22 o 
  -5   5   4        5.02        7.60      1.01 o 
  -4   5   4       13.26       11.94      0.94 o 
  -3   5   4      254.27      238.94      3.10 o 
  -2   5   4      371.37      367.36      3.71 o 
  -1   5   4       65.50       74.60      1.07 o 
   0   5   4       67.07       75.32      1.18 o 
   1   5   4       97.96      100.54      1.42 o 
   2   5   4      107.51      108.81      1.46 o 
   3   5   4        2.03        2.09      0.29 o 
   4   5   4        0.15       -0.33      0.40 o 
   5   5   4        1.92        1.09      0.52 o 
   6   5   4       13.00       11.00      1.88 o 
  -5   6   4        0.29        0.34      0.48 o 
  -4   6   4       26.47       24.32      1.14 o 
  -3   6   4        6.71        6.78      0.74 o 
  -2   6   4       55.81       55.61      1.28 o 
  -1   6   4       55.03       56.24      2.56 o 
   0   6   4        1.50        1.01      0.94 o 
   1   6   4       38.19       38.76      1.41 o 
   2   6   4       10.24        9.65      0.61 o 
   3   6   4        9.64        9.89      0.69 o 
   4   6   4        0.51        1.08      0.61 o 
   5   6   4        0.48        0.69      0.52 o 
  -4   7   4        4.80        5.59      0.95 o 
  -3   7   4       13.39       12.28      1.35 o 
  -2   7   4      234.73      223.44      4.38 o 
  -1   7   4      116.58      113.39      3.57 o 
   0   7   4       20.95       21.26      0.81 o 
   1   7   4       25.85       26.02      1.21 o 
   2   7   4       76.89       80.38      1.54 o 
   3   7   4        0.11        0.54      0.40 o 
   4   7   4        0.16        0.94      0.74 o 
   5   7   4        0.12        0.65      0.65 o 
  -3   8   4       17.33       15.18      1.24 o 
  -2   8   4       18.94       19.36      1.14 o 
  -1   8   4        1.13        0.46      0.42 o 
   0   8   4       30.24       29.22      1.12 o 
   1   8   4        2.16        1.94      0.38 o 
   2   8   4       28.66       28.14      1.41 o 
   3   8   4        4.03        3.83      0.65 o 
   4   8   4        1.15        1.37      0.65 o 
  -2   9   4       22.43       21.83      1.19 o 
  -1   9   4       51.74       48.51      1.54 o 
   0   9   4       49.77       50.58      1.57 o 
   1   9   4        7.51        7.84      1.09 o 
   2   9   4       29.95       29.73      1.49 o 
   3   9   4        1.43        1.94      1.41 o 
   0  10   4        6.74        5.48      1.48 o 
   1  10   4        6.75        5.80      1.05 o 
  -3  -9   5        1.47        1.15      1.01 o 
  -2  -9   5        7.01        6.86      0.94 o 
  -1  -9   5        2.20        2.56      0.81 o 
   0  -9   5        1.00        0.13      1.08 o 
   1  -9   5        7.84        6.06      1.62 o 
   2  -9   5       31.82       36.35      2.02 o 
  -4  -8   5        0.02        0.12      0.61 o 
  -3  -8   5        2.55        1.61      0.74 o 
  -2  -8   5        0.97        1.32      0.52 o 
  -1  -8   5        2.99        4.34      0.81 o 
   0  -8   5        2.22        2.56      0.67 o 
   1  -8   5       18.08       20.91      1.28 o 
   2  -8   5       31.64       29.98      1.39 o 
   3  -8   5        4.37        3.26      0.74 o 
  -4  -7   5        3.35        2.71      0.65 o 
  -3  -7   5        0.00       -0.07      0.54 o 
  -2  -7   5        3.18        3.59      0.42 o 
  -1  -7   5        3.48        4.42      0.52 o 
   0  -7   5       17.30       18.59      0.94 o 
   1  -7   5        0.45        0.51      0.54 o 
   2  -7   5       76.05       82.84      2.01 o 
   3  -7   5       32.88       31.50      1.39 o 
   4  -7   5        5.05        8.21      3.43 o 
  -5  -6   5        0.26        0.62      0.81 o 
  -4  -6   5        4.68        3.37      0.65 o 
  -3  -6   5        2.59        2.31      0.88 o 
  -2  -6   5        0.36        0.32      0.40 o 
  -1  -6   5        6.41        7.29      0.48 o 
   0  -6   5       10.09       11.02      0.61 o 
   1  -6   5       12.93       11.63      0.61 o 
   2  -6   5       60.43       61.71      1.62 o 
   3  -6   5       43.00       35.41      1.41 o 
   4  -6   5        2.10        2.03      1.28 o 
   5  -6   5        1.94        2.36      0.86 o 
  -5  -5   5       14.31       12.06      1.21 o 
  -4  -5   5        0.30        0.47      0.38 o 
  -3  -5   5        2.85        3.14      0.42 o 
  -2  -5   5        0.11        0.20      0.19 o 
  -1  -5   5       53.16       49.84      0.90 o 
   0  -5   5       12.44       13.13      0.48 o 
   1  -5   5       67.41       66.64      1.09 o 
   2  -5   5       43.14       47.75      1.41 o 
   3  -5   5      117.95      113.21      2.29 o 
   4  -5   5       11.75       10.08      1.09 o 
   5  -5   5        6.38        9.35      1.75 o 
  -6  -4   5       32.18       35.81      1.74 o 
  -5  -4   5        0.40        0.22      0.36 o 
  -4  -4   5        1.26        1.21      0.38 o 
  -3  -4   5       50.49       54.39      1.24 o 
  -2  -4   5        0.16        0.20      0.19 o 
  -1  -4   5        0.87        0.61      0.13 o 
   0  -4   5       20.23       17.84      0.48 o 
   1  -4   5        0.00        0.34      0.20 o 
   2  -4   5       17.17       18.82      0.61 o 
   3  -4   5      145.05      131.99      1.95 o 
   4  -4   5       14.72       11.65      0.87 o 
   5  -4   5        1.38        0.51      0.71 o 
   6  -4   5        0.00        0.13      1.08 o 
  -6  -3   5      119.55      128.88      3.09 o 
  -5  -3   5        3.68        5.24      0.59 o 
  -4  -3   5        7.39        6.96      0.55 o 
  -3  -3   5       21.94       21.26      1.14 o 
  -2  -3   5      134.47      137.50      1.55 o 
  -1  -3   5      120.89      112.46      1.09 o 
   0  -3   5       53.02       52.34      1.01 o 
   1  -3   5       12.91       16.40      0.47 o 
   2  -3   5      384.65      420.26      3.04 o 
   3  -3   5        5.14        5.36      0.48 o 
   4  -3   5      123.28      120.40      2.32 o 
   5  -3   5        4.21        2.83      0.65 o 
   6  -3   5        7.64       10.20      1.32 o 
  -6  -2   5       42.88       42.49      2.36 o 
  -5  -2   5       16.76       15.55      1.75 o 
  -4  -2   5        7.68        9.50      0.71 o 
  -3  -2   5      131.13      137.26      1.95 o 
  -2  -2   5       29.39       31.32      0.65 o 
  -1  -2   5        9.64        9.57      0.29 o 
   0  -2   5        4.58        5.25      0.22 o 
   1  -2   5      186.41      182.43      1.82 o 
   2  -2   5        0.69        0.09      0.34 o 
   3  -2   5        0.34       -0.07      0.19 o 
   4  -2   5       92.92       91.20      1.97 o 
   5  -2   5        4.75        2.75      0.81 o 
   6  -2   5        7.52        7.94      0.97 o 
  -6  -1   5      135.54      140.21      3.24 o 
  -5  -1   5      191.07      190.90      4.31 o 
  -4  -1   5       17.79       18.62      0.84 o 
  -3  -1   5       32.10       33.16      0.77 o 
  -2  -1   5      516.43      524.54      3.78 o 
  -1  -1   5       33.01       24.24      0.42 o 
   0  -1   5      338.93      303.60      5.12 o 
   1  -1   5        0.02       -0.07      0.10 o 
   2  -1   5       38.42       45.45      0.71 o 
   3  -1   5      138.42      146.63      1.47 o 
   4  -1   5        7.24        9.10      0.61 o 
   5  -1   5       93.33       97.36      2.96 o 
   6  -1   5        0.36        0.02      0.55 o 
  -6   0   5        9.41        8.98      1.02 o 
  -5   0   5       35.81       29.15      1.34 o 
  -4   0   5        1.36        0.44      0.35 o 
  -3   0   5        4.34        4.79      0.29 o 
  -2   0   5      238.83      257.78      1.85 o 
  -1   0   5      146.53      157.50      2.63 o 
   0   0   5      153.56      141.59      1.35 o 
   1   0   5      145.98      146.30      1.13 o 
   2   0   5       58.86       54.93      0.67 o 
   3   0   5       15.97       13.21      0.67 o 
   4   0   5        1.29        0.81      0.29 o 
   5   0   5       51.96       50.27      2.36 o 
   6   0   5        9.00        8.75      1.21 o 
  -6   1   5        3.10        2.83      0.77 o 
  -5   1   5      254.71      252.59      4.03 o 
  -4   1   5      303.26      295.18      3.27 o 
  -3   1   5        8.39        9.19      0.52 o 
  -2   1   5      267.27      283.06      3.30 o 
  -1   1   5      256.79      255.11      1.88 o 
   0   1   5       26.50       20.62      0.36 o 
   1   1   5      182.36      158.52      1.62 o 
   2   1   5       12.14       14.65      0.42 o 
   3   1   5       44.95       41.79      0.74 o 
   4   1   5       42.69       45.10      1.00 o 
   5   1   5       14.51       15.44      0.80 o 
   6   1   5       14.77       15.08      1.48 o 
  -6   2   5        0.06        0.40      0.76 o 
  -5   2   5        2.78        0.54      1.01 o 
  -4   2   5       54.13       48.15      1.19 o 
  -3   2   5        3.51        5.77      0.81 o 
  -2   2   5        1.57        3.23      0.47 o 
  -1   2   5      747.64      794.62      4.71 o 
   0   2   5      226.70      234.06      1.64 o 
   1   2   5        0.72        0.75      0.20 o 
   2   2   5       48.40       46.09      0.65 o 
   3   2   5        0.23        0.00      0.19 o 
   4   2   5        1.47        1.15      0.29 o 
   5   2   5        0.35       -0.13      0.29 o 
   6   2   5       37.08       37.06      1.90 o 
  -6   3   5        1.72        1.66      0.84 o 
  -5   3   5        6.83        5.76      2.56 o 
  -4   3   5      405.88      385.39      7.67 o 
  -3   3   5      202.82      202.56      2.96 o 
  -2   3   5        0.15        0.20      0.19 o 
  -1   3   5       31.69       37.58      0.52 o 
   0   3   5      237.49      228.60      1.67 o 
   1   3   5        3.98        3.23      0.40 o 
   2   3   5      186.06      174.67      1.52 o 
   3   3   5        0.01        0.20      0.19 o 
   4   3   5       28.18       28.92      0.90 o 
   5   3   5       26.87       25.66      1.26 o 
   6   3   5        0.28        0.53      0.61 o 
  -5   4   5        9.77       13.90      1.06 o 
  -4   4   5       30.34       25.54      1.19 o 
  -3   4   5       21.78       20.92      1.00 o 
  -2   4   5       98.91      100.62      1.55 o 
  -1   4   5       94.56      107.87      1.29 o 
   0   4   5      395.96      407.59      3.07 o 
   1   4   5       16.64       17.25      0.49 o 
   2   4   5        0.41        0.36      0.24 o 
   3   4   5        6.54        6.98      0.74 o 
   4   4   5        0.12        0.22      0.24 o 
   5   4   5        0.02        0.07      0.38 o 
   6   4   5        4.02        4.11      0.74 o 
  -5   5   5        6.05        5.18      0.81 o 
  -4   5   5       33.38       31.35      1.34 o 
  -3   5   5      240.53      225.46      2.95 o 
  -2   5   5       75.56       75.84      1.38 o 
  -1   5   5       21.59       22.18      0.61 o 
   0   5   5       48.44       50.62      1.68 o 
   1   5   5       31.58       32.98      0.83 o 
   2   5   5       61.23       60.49      1.01 o 
   3   5   5        0.22       -0.13      0.27 o 
   4   5   5        7.03        5.30      0.65 o 
   5   5   5       29.99       29.91      1.39 o 
   6   5   5        2.69        2.23      0.71 o 
  -5   6   5        0.50        0.61      0.48 o 
  -4   6   5        1.41        1.85      0.48 o 
  -3   6   5       51.80       51.16      1.52 o 
  -2   6   5       19.83       17.27      0.87 o 
  -1   6   5       24.57       27.92      0.97 o 
   0   6   5       89.30       95.39      1.55 o 
   1   6   5       70.92       67.86      1.28 o 
   2   6   5        6.96        6.15      0.49 o 
   3   6   5        0.05        0.18      0.24 o 
   4   6   5        0.39        0.24      0.88 o 
   5   6   5        1.11        0.16      0.52 o 
  -4   7   5        0.09       -0.17      0.52 o 
  -3   7   5       13.58       14.06      1.14 o 
  -2   7   5       81.90       79.11      1.87 o 
  -1   7   5       52.61       50.36      1.42 o 
   0   7   5        0.99        0.85      0.47 o 
   1   7   5       20.08       21.49      0.83 o 
   2   7   5        3.09        3.17      0.47 o 
   3   7   5        0.45        0.10      0.42 o 
   4   7   5        1.86        1.39      1.82 o 
   5   7   5       14.84       11.82      3.16 o 
  -3   8   5        0.96        1.22      0.61 o 
  -2   8   5       13.66       14.31      1.00 o 
  -1   8   5       22.58       21.65      1.41 o 
   0   8   5        0.66        0.32      0.61 o 
   1   8   5       19.11       20.80      0.94 o 
   2   8   5       25.40       20.70      1.16 o 
   3   8   5        4.88        3.74      0.94 o 
   4   8   5        0.01        0.49      0.48 o 
  -2   9   5        1.63        1.22      0.55 o 
  -1   9   5       43.02       40.04      1.44 o 
   0   9   5        6.42        7.26      0.80 o 
   1   9   5        0.07        0.60      0.47 o 
   2   9   5        0.63        0.52      0.55 o 
   3   9   5        0.39        1.28      1.21 o 
   0  10   5       13.46       12.12      1.48 o 
  -2  -9   6        0.09        0.40      0.67 o 
  -1  -9   6        3.99        4.71      0.94 o 
   0  -9   6        4.03        4.31      1.48 o 
   1  -9   6       37.43       45.37      3.23 o 
   2  -9   6        6.61        2.77      0.80 o 
  -3  -8   6        1.45        1.51      0.81 o 
  -2  -8   6        3.36        2.46      0.61 o 
  -1  -8   6       11.94       11.04      1.21 o 
   0  -8   6        0.20       -0.36      1.01 o 
   1  -8   6       38.44       42.08      1.52 o 
   2  -8   6       11.16        9.29      0.94 o 
   3  -8   6        3.08        2.78      0.74 o 
  -4  -7   6        4.39        4.73      0.88 o 
  -3  -7   6        0.62        0.92      0.45 o 
  -2  -7   6        0.68        0.81      0.40 o 
  -1  -7   6        0.07        0.31      0.32 o 
   0  -7   6       37.11       35.85      1.29 o 
   1  -7   6        4.87        4.56      0.74 o 
   2  -7   6       75.40       73.19      1.94 o 
   3  -7   6        1.02        0.72      1.08 o 
   4  -7   6        3.08        5.58      2.15 o 
  -5  -6   6       11.18        9.74      1.10 o 
  -4  -6   6       20.06       17.82      1.41 o 
  -3  -6   6        5.69        4.95      0.52 o 
  -2  -6   6        7.00        5.90      1.01 o 
  -1  -6   6        7.21        8.40      0.52 o 
   0  -6   6        3.53        4.19      0.38 o 
   1  -6   6        4.59        5.37      0.54 o 
   2  -6   6       51.19       52.91      1.52 o 
   3  -6   6        1.42        1.05      0.81 o 
   4  -6   6       13.08       15.22      1.36 o 
  -5  -5   6        4.36        3.92      0.61 o 
  -4  -5   6       28.00       25.42      1.62 o 
  -3  -5   6        1.93        2.15      0.38 o 
  -2  -5   6        5.45        6.34      0.48 o 
  -1  -5   6        0.87        1.24      0.34 o 
   0  -5   6       34.94       33.73      0.71 o 
   1  -5   6       38.77       42.54      1.00 o 
   2  -5   6        4.66        3.43      0.38 o 
   3  -5   6       97.35       95.05      2.07 o 
   4  -5   6        1.81        0.84      0.61 o 
   5  -5   6        0.38       -0.09      1.21 o 
  -6  -4   6        0.77        0.29      0.65 o 
  -5  -4   6        0.92        1.44      0.55 o 
  -4  -4   6       47.74       49.45      1.48 o 
  -3  -4   6       57.62       55.87      1.28 o 
  -2  -4   6       48.18       47.37      0.94 o 
  -1  -4   6        2.98        4.79      0.29 o 
   0  -4   6        5.89        5.23      0.47 o 
   1  -4   6       34.14       36.19      0.88 o 
   2  -4   6        1.67        2.32      0.47 o 
   3  -4   6       30.51       34.72      1.00 o 
   4  -4   6       12.46       11.25      0.90 o 
   5  -4   6        2.41        2.21      0.80 o 
  -6  -3   6       53.31       53.81      2.02 o 
  -5  -3   6        0.55        0.49      0.36 o 
  -4  -3   6       53.26       48.26      1.16 o 
  -3  -3   6       19.15       21.27      0.76 o 
  -2  -3   6        2.39        2.36      0.29 o 
  -1  -3   6       15.94       13.80      0.38 o 
   0  -3   6       26.77       26.81      0.61 o 
   1  -3   6       92.83       96.67      1.28 o 
   2  -3   6       13.78       15.11      0.47 o 
   3  -3   6       30.22       32.59      2.15 o 
   4  -3   6       33.04       30.94      1.62 o 
   5  -3   6        3.66        4.05      0.71 o 
   6  -3   6        0.74        0.13      0.65 o 
  -6  -2   6        1.64        1.56      0.67 o 
  -5  -2   6        0.06        0.00      0.40 o 
  -4  -2   6        5.12        5.33      0.59 o 
  -3  -2   6      176.44      188.19      2.37 o 
  -2  -2   6      296.92      291.97      2.55 o 
  -1  -2   6       85.72       94.10      0.95 o 
   0  -2   6        1.32        0.88      0.19 o 
   1  -2   6      184.57      181.43      1.71 o 
   2  -2   6        0.00        0.09      0.12 o 
   3  -2   6        1.50        0.07      0.19 o 
   4  -2   6       80.37       77.52      1.51 o 
   5  -2   6        0.03       -0.11      0.54 o 
   6  -2   6        1.25        1.62      0.65 o 
  -6  -1   6      104.84      111.69      2.89 o 
  -5  -1   6       51.78       46.67      1.67 o 
  -4  -1   6       17.23       12.59      0.73 o 
  -3  -1   6       10.08       12.44      0.61 o 
  -2  -1   6       73.11       78.34      1.07 o 
  -1  -1   6        3.30        5.38      0.22 o 
   0  -1   6      514.36      502.99      3.40 o 
   1  -1   6       24.14       28.47      0.61 o 
   2  -1   6      123.66      127.04      2.89 o 
   3  -1   6       10.56       18.41      0.52 o 
   4  -1   6        9.87        8.73      0.52 o 
   5  -1   6        0.88        1.08      0.74 o 
   6  -1   6        0.04        0.02      0.52 o 
  -6   0   6        5.82        5.08      1.14 o 
  -5   0   6        2.48        4.42      0.69 o 
  -4   0   6       11.46       10.91      0.87 o 
  -3   0   6       48.62       57.49      0.95 o 
  -2   0   6      782.24      846.50      5.09 o 
  -1   0   6      389.05      410.19      2.69 o 
   0   0   6        4.00        2.97      0.54 o 
   1   0   6      179.08      181.14      1.42 o 
   2   0   6       66.01       67.31      0.76 o 
   3   0   6       24.23       17.90      0.52 o 
   4   0   6       26.43       29.59      0.71 o 
   5   0   6       18.60       16.93      1.07 o 
   6   0   6        0.11        0.21      0.52 o 
  -6   1   6        1.64        1.63      1.28 o 
  -5   1   6      143.99      147.12      3.70 o 
  -4   1   6        1.74        3.79      0.61 o 
  -3   1   6        0.24        0.07      0.20 o 
  -2   1   6       43.06       50.27      0.71 o 
  -1   1   6       78.60       76.20      0.81 o 
   0   1   6      671.27      672.13      4.11 o 
   1   1   6       56.97       52.96      0.65 o 
   2   1   6       61.16       71.21      0.84 o 
   3   1   6       75.22       96.20      1.16 o 
   4   1   6        2.02        1.97      0.29 o 
   5   1   6        0.94        1.16      0.45 o 
   6   1   6        0.08        0.40      0.67 o 
  -6   2   6        0.30       -0.60      0.74 o 
  -5   2   6       26.52       25.99      1.80 o 
  -4   2   6       12.63       11.17      0.71 o 
  -3   2   6       13.94       15.96      0.67 o 
  -2   2   6      339.24      374.98      2.76 o 
  -1   2   6      646.89      713.78     10.70 o 
   0   2   6       52.44       58.17      0.63 o 
   1   2   6       38.20       38.71      0.50 o 
   2   2   6       35.67       38.27      0.65 o 
   3   2   6       23.80       34.06      0.65 o 
   4   2   6        7.14        8.96      1.21 o 
   5   2   6        4.66        4.47      0.81 o 
   6   2   6       10.51        7.67      1.62 o 
  -6   3   6        4.01        4.61      1.55 o 
  -5   3   6        3.22        5.80      1.05 o 
  -4   3   6       49.08       56.41      1.82 o 
  -3   3   6        2.84        3.23      0.47 o 
  -2   3   6        0.00        0.13      0.19 o 
  -1   3   6       42.37       48.82      0.61 o 
   0   3   6       37.84       40.98      0.55 o 
   1   3   6       44.40       42.65      0.72 o 
   2   3   6       11.94       11.70      1.21 o 
   3   3   6      118.02      137.24      1.66 o 
   4   3   6       29.73       36.63      0.90 o 
   5   3   6        0.29        1.00      0.45 o 
   6   3   6        5.28        5.16      1.62 o 
  -5   4   6        3.17        2.20      0.67 o 
  -4   4   6       25.98       27.31      1.35 o 
  -3   4   6       45.12       46.35      1.37 o 
  -2   4   6        8.67        6.58      0.47 o 
  -1   4   6      215.63      241.73      2.16 o 
   0   4   6      234.32      251.29      3.37 o 
   1   4   6       54.97       59.76      1.75 o 
   2   4   6        1.42        1.32      0.61 o 
   3   4   6       33.00       36.48      0.86 o 
   4   4   6       45.77       43.00      1.00 o 
   5   4   6        0.09        0.10      0.42 o 
   6   4   6        8.31        7.37      1.62 o 
  -5   5   6        3.76        4.02      0.94 o 
  -4   5   6        1.61        1.35      0.61 o 
  -3   5   6       55.99       54.33      1.48 o 
  -2   5   6        3.04        2.43      0.38 o 
  -1   5   6        1.45        0.54      0.40 o 
   0   5   6        0.15       -0.03      0.47 o 
   1   5   6        5.83        7.27      0.48 o 
   2   5   6        3.17        3.04      0.54 o 
   3   5   6       41.27       43.28      0.95 o 
   4   5   6       47.81       49.15      1.28 o 
   5   5   6       12.75       11.55      2.29 o 
   6   5   6        0.45       -0.07      0.57 o 
  -4   6   6        7.41        5.55      0.74 o 
  -3   6   6       22.57       21.29      1.23 o 
  -2   6   6       28.43       26.58      1.10 o 
  -1   6   6       18.31       18.58      0.87 o 
   0   6   6       59.35       61.70      1.26 o 
   1   6   6      107.09      111.58      1.75 o 
   2   6   6        0.03       -0.21      0.61 o 
   3   6   6        0.60        0.30      0.22 o 
   4   6   6       33.63       31.81      1.14 o 
   5   6   6        1.47        1.53      0.61 o 
  -4   7   6        5.90        3.97      0.86 o 
  -3   7   6        1.96        1.79      1.14 o 
  -2   7   6        8.09        6.33      0.67 o 
  -1   7   6        4.35        4.02      0.52 o 
   0   7   6       14.03       12.91      1.48 o 
   1   7   6        1.65        1.20      0.94 o 
   2   7   6        5.33        5.00      0.49 o 
   3   7   6        2.85        3.38      0.74 o 
   4   7   6       14.47       12.37      1.41 o 
   5   7   6       25.09       21.95      2.42 o 
  -3   8   6       18.87       17.81      1.35 o 
  -2   8   6       10.42       12.82      0.90 o 
  -1   8   6       13.23       10.30      2.42 o 
   0   8   6       10.74       12.17      0.90 o 
   1   8   6       25.79       25.89      1.48 o 
   2   8   6       18.05       14.65      1.41 o 
   3   8   6        0.37        1.10      0.52 o 
   4   8   6        6.70        6.86      1.03 o 
  -2   9   6        0.06        0.31      0.52 o 
  -1   9   6        0.25       -0.52      0.52 o 
   0   9   6        0.13        0.51      0.47 o 
   1   9   6        0.50       -0.34      0.47 o 
   2   9   6        0.06        0.53      0.57 o 
   3   9   6        3.73        5.26      0.80 o 
  -2  -9   7        3.16        2.29      0.81 o 
  -1  -9   7        2.56        3.10      0.94 o 
   0  -9   7        2.54        2.29      1.21 o 
   1  -9   7       16.55       19.41      2.15 o 
  -3  -8   7        2.40        0.07      0.67 o 
  -2  -8   7        1.43        1.88      0.81 o 
  -1  -8   7        0.13       -0.34      0.42 o 
   0  -8   7        1.91        1.78      0.55 o 
   1  -8   7       10.86        9.25      2.42 o 
   2  -8   7       17.57       15.27      1.16 o 
   3  -8   7       20.82       26.38      1.49 o 
  -4  -7   7        0.64        0.46      0.55 o 
  -3  -7   7        3.75        3.50      0.52 o 
  -2  -7   7        0.35        0.00      0.29 o 
  -1  -7   7       12.33       10.71      1.48 o 
   0  -7   7        6.72        6.43      0.74 o 
   1  -7   7        2.81        2.10      0.48 o 
   2  -7   7        9.11       10.45      0.90 o 
   3  -7   7        1.32        2.23      0.65 o 
   4  -7   7        1.41       -0.13      1.08 o 
  -5  -6   7       48.44       45.89      3.70 o 
  -4  -6   7       39.33       38.99      1.48 o 
  -3  -6   7        4.88        4.28      0.52 o 
  -2  -6   7        2.19        1.62      0.54 o 
  -1  -6   7        5.57        5.92      0.47 o 
   0  -6   7        8.73        9.12      0.61 o 
   1  -6   7        0.10        0.18      0.36 o 
   2  -6   7       30.29       30.24      1.68 o 
   3  -6   7       39.54       40.55      1.49 o 
   4  -6   7        0.23        1.41      0.88 o 
  -5  -5   7        6.07        5.31      0.71 o 
  -4  -5   7        2.88        2.16      0.48 o 
  -3  -5   7        8.89        8.43      0.61 o 
  -2  -5   7        1.43        0.94      0.29 o 
  -1  -5   7        4.70        4.72      0.61 o 
   0  -5   7        4.99        4.57      0.34 o 
   1  -5   7        0.03        0.03      0.22 o 
   2  -5   7        1.92        1.86      0.32 o 
   3  -5   7        1.89        0.81      0.67 o 
   4  -5   7        0.05       -0.18      0.54 o 
   5  -5   7        1.43        1.25      0.81 o 
  -5  -4   7       30.18       25.83      1.62 o 
  -4  -4   7      131.08      129.78      2.28 o 
  -3  -4   7       33.94       34.77      1.21 o 
  -2  -4   7        0.57        0.34      0.19 o 
  -1  -4   7       13.36       13.10      0.81 o 
   0  -4   7      101.82      106.89      1.36 o 
   1  -4   7        0.40        0.30      0.22 o 
   2  -4   7       10.05       11.85      0.61 o 
   3  -4   7       70.74       63.36      1.38 o 
   4  -4   7        0.15       -0.04      0.32 o 
   5  -4   7        5.24        6.30      1.05 o 
  -6  -3   7        0.83        0.77      0.61 o 
  -5  -3   7        0.01       -0.32      0.45 o 
  -4  -3   7        5.68        3.73      1.14 o 
  -3  -3   7       22.54       23.13      1.01 o 
  -2  -3   7        0.10        0.00      0.19 o 
  -1  -3   7       16.14       15.44      0.61 o 
   0  -3   7        1.27        2.11      0.22 o 
   1  -3   7      118.95      129.26      1.38 o 
   2  -3   7        5.98        5.95      0.42 o 
   3  -3   7        2.52        0.67      0.29 o 
   4  -3   7        2.36        2.14      0.48 o 
   5  -3   7        0.00        0.05      0.45 o 
   6  -3   7        1.69        1.94      0.81 o 
  -6  -2   7        3.53        2.05      0.74 o 
  -5  -2   7        2.97        2.33      0.81 o 
  -4  -2   7       85.84       83.60      1.52 o 
  -3  -2   7      159.48      170.16      2.24 o 
  -2  -2   7       25.65       28.05      0.65 o 
  -1  -2   7        1.12        0.54      0.20 o 
   0  -2   7      341.97      336.99      2.26 o 
   1  -2   7      140.31      140.02      1.55 o 
   2  -2   7        7.34        7.28      0.42 o 
   3  -2   7       36.46       34.76      0.84 o 
   4  -2   7       11.98       11.40      0.71 o 
   5  -2   7        9.00        9.87      0.90 o 
   6  -2   7        0.91        1.12      0.65 o 
  -6  -1   7       13.93       13.33      1.22 o 
  -5  -1   7        0.03       -0.18      0.42 o 
  -4  -1   7       26.72       21.45      1.21 o 
  -3  -1   7       38.78       40.06      1.00 o 
  -2  -1   7        3.83        3.47      0.34 o 
  -1  -1   7       44.92       55.21      0.71 o 
   0  -1   7      441.11      437.31      2.96 o 
   1  -1   7      642.37      697.19      4.82 o 
   2  -1   7       64.22       68.80      0.84 o 
   3  -1   7        0.13        0.47      0.19 o 
   4  -1   7        5.33        4.80      0.81 o 
   5  -1   7       31.98       27.59      1.29 o 
   6  -1   7        3.52        3.53      0.81 o 
  -6   0   7        1.55        1.83      0.67 o 
  -5   0   7       12.83       12.49      1.10 o 
  -4   0   7       24.79       26.31      1.14 o 
  -3   0   7       66.75       76.34      2.76 o 
  -2   0   7      236.70      258.61      2.00 o 
  -1   0   7       17.84       22.21      0.40 o 
   0   0   7      207.83      234.77      1.82 o 
   1   0   7      300.73      305.58      2.16 o 
   2   0   7      180.13      183.69      1.47 o 
   3   0   7        4.59        3.58      0.29 o 
   4   0   7        4.54        4.82      0.42 o 
   5   0   7       66.54       64.74      1.81 o 
   6   0   7        0.11       -0.26      0.55 o 
  -6   1   7        1.53        0.51      0.57 o 
  -5   1   7       18.96       19.03      1.32 o 
  -4   1   7        0.31       -0.08      0.35 o 
  -3   1   7        0.43        0.07      0.19 o 
  -2   1   7        0.21        0.70      0.12 o 
  -1   1   7        1.42        2.42      0.13 o 
   0   1   7      794.39      855.18      4.73 o 
   1   1   7      171.10      198.56      1.58 o 
   2   1   7      487.95      508.28      3.43 o 
   3   1   7       54.55       50.17      0.94 o 
   4   1   7        0.49        1.08      0.22 o 
   5   1   7       65.52       60.38      2.02 o 
   6   1   7       13.62       12.39      2.02 o 
  -6   2   7        3.85        2.22      1.05 o 
  -5   2   7        3.21        3.90      0.95 o 
  -4   2   7       14.89       11.54      0.71 o 
  -3   2   7       26.05       25.14      0.80 o 
  -2   2   7       73.37       84.38      0.90 o 
  -1   2   7      334.82      363.50      2.79 o 
   0   2   7       74.07       87.80      1.88 o 
   1   2   7        2.55        2.85      0.34 o 
   2   2   7      307.33      310.85      3.16 o 
   3   2   7       33.41       32.49      0.65 o 
   4   2   7       16.14       13.58      0.55 o 
   5   2   7       76.37       76.83      3.63 o 
   6   2   7       22.82       19.79      2.42 o 
  -5   3   7        0.36        0.27      0.94 o 
  -4   3   7       28.65       25.06      1.48 o 
  -3   3   7       67.51       66.45      2.02 o 
  -2   3   7       30.74       27.79      1.21 o 
  -1   3   7       31.30       33.44      0.52 o 
   0   3   7       39.12       41.85      1.35 o 
   1   3   7        3.64        3.77      0.25 o 
   2   3   7      106.68      124.94      1.88 o 
   3   3   7      215.23      213.13      2.83 o 
   4   3   7       25.21       23.91      0.76 o 
   5   3   7       22.64       22.01      1.19 o 
   6   3   7       52.77       51.56      2.29 o 
  -5   4   7       10.45        9.16      2.02 o 
  -4   4   7        2.52        4.11      0.59 o 
  -3   4   7       24.89       21.74      1.02 o 
  -2   4   7       96.08       85.92      1.43 o 
  -1   4   7       54.34       61.36      0.97 o 
   0   4   7      202.42      228.18      2.34 o 
   1   4   7       20.63       21.27      0.60 o 
   2   4   7       41.26       40.66      0.84 o 
   3   4   7       57.41       60.27      1.09 o 
   4   4   7       12.29        7.98      1.28 o 
   5   4   7       12.75       14.22      1.95 o 
   6   4   7       40.44       40.39      2.15 o 
  -5   5   7        5.79        4.30      0.81 o 
  -4   5   7       10.67       10.49      1.35 o 
  -3   5   7       16.19       16.79      1.21 o 
  -2   5   7       13.07       13.78      1.88 o 
  -1   5   7        5.31        4.22      0.45 o 
   0   5   7       42.90       46.96      1.04 o 
   1   5   7       20.06       19.98      0.94 o 
   2   5   7       11.04        9.91      1.41 o 
   3   5   7       84.30       87.26      1.48 o 
   4   5   7       81.28       81.38      1.57 o 
   5   5   7        0.93       -0.13      0.48 o 
   6   5   7       19.71       18.38      3.43 o 
  -4   6   7       17.42       19.20      1.16 o 
  -3   6   7        0.10       -0.38      0.38 o 
  -2   6   7        1.83        0.96      0.42 o 
  -1   6   7       83.28       80.11      2.42 o 
   0   6   7       32.34       37.97      0.94 o 
   1   6   7       30.54       29.90      0.94 o 
   2   6   7        4.27        3.69      0.48 o 
   3   6   7       15.03       14.08      0.61 o 
   4   6   7        0.34        0.45      0.42 o 
   5   6   7        1.96        1.41      0.57 o 
  -4   7   7        0.28        0.87      0.61 o 
  -3   7   7        2.55        1.14      0.57 o 
  -2   7   7        6.04        5.59      0.81 o 
  -1   7   7        5.85        4.93      1.41 o 
   0   7   7        0.53        0.42      0.35 o 
   1   7   7        0.93        0.40      0.36 o 
   2   7   7        0.22       -0.17      0.40 o 
   3   7   7        0.22       -0.31      0.42 o 
   4   7   7       46.80       50.20      1.71 o 
   5   7   7       11.57       10.81      1.62 o 
  -3   8   7       15.00       16.38      1.32 o 
  -2   8   7        3.60        4.31      0.65 o 
  -1   8   7       18.49       16.80      1.02 o 
   0   8   7       48.72       50.26      1.95 o 
   1   8   7        6.66        5.08      0.67 o 
   2   8   7        5.64        5.72      1.14 o 
   3   8   7        3.55        3.32      0.65 o 
   4   8   7        0.89        1.11      1.08 o 
  -2   9   7        0.12        0.94      1.21 o 
  -1   9   7        6.57        7.13      0.80 o 
   0   9   7        2.35        2.34      0.57 o 
   1   9   7        5.91        5.47      0.88 o 
   2   9   7        0.25       -0.43      0.55 o 
   3   9   7        0.12        0.17      1.01 o 
  -1  -9   8        1.10        2.29      0.94 o 
   0  -9   8        0.00       -0.94      0.94 o 
   1  -9   8        4.55        5.46      2.49 o 
  -3  -8   8        7.16        6.73      1.75 o 
  -2  -8   8        2.25        2.42      0.81 o 
  -1  -8   8        5.30        4.67      1.14 o 
   0  -8   8        0.55        0.39      0.55 o 
   1  -8   8        8.06        7.00      1.09 o 
   2  -8   8        9.71       10.07      2.15 o 
   3  -8   8        1.00        1.35      0.81 o 
  -4  -7   8       24.14       24.37      3.10 o 
  -3  -7   8        0.13        0.34      0.38 o 
  -2  -7   8       19.55       19.81      1.88 o 
  -1  -7   8       24.82       24.20      1.02 o 
   0  -7   8        0.17        0.61      0.47 o 
   1  -7   8       43.64       45.17      1.28 o 
   2  -7   8       15.53       14.96      1.07 o 
   3  -7   8       14.84       14.43      1.16 o 
  -5  -6   8       17.96       14.64      2.49 o 
  -4  -6   8        0.70        0.58      0.42 o 
  -3  -6   8       10.74       10.80      1.55 o 
  -2  -6   8        3.13        2.76      0.38 o 
  -1  -6   8       13.97       15.33      0.71 o 
   0  -6   8        0.65        0.61      0.29 o 
   1  -6   8        0.26        0.40      0.29 o 
   2  -6   8       44.12       43.14      1.49 o 
   3  -6   8        7.22        8.45      1.08 o 
   4  -6   8        5.41        6.20      1.00 o 
  -5  -5   8       18.38       17.46      1.35 o 
  -4  -5   8       35.72       34.60      1.24 o 
  -3  -5   8        2.68        2.35      0.47 o 
  -2  -5   8        0.13        0.22      0.27 o 
  -1  -5   8      174.69      174.51      2.32 o 
   0  -5   8       66.88       71.93      1.23 o 
   1  -5   8      135.19      142.82      1.80 o 
   2  -5   8       45.85       45.01      1.00 o 
   3  -5   8      103.95       97.50      1.80 o 
   4  -5   8        7.03        7.21      0.84 o 
   5  -5   8        5.03        6.28      1.03 o 
  -5  -4   8       21.51       20.07      2.56 o 
  -4  -4   8       39.70       35.21      1.35 o 
  -3  -4   8       11.22       10.53      0.71 o 
  -2  -4   8        0.49        0.32      0.22 o 
  -1  -4   8       15.12       16.92      1.14 o 
   0  -4   8        2.54        3.43      0.29 o 
   1  -4   8        0.48        0.13      0.22 o 
   2  -4   8       19.90       20.14      0.71 o 
   3  -4   8      131.69      120.23      1.95 o 
   4  -4   8       48.04       48.62      1.33 o 
   5  -4   8        2.78        2.56      0.65 o 
  -6  -3   8        0.51        1.08      1.08 o 
  -5  -3   8        4.61        5.06      0.84 o 
  -4  -3   8       97.72       88.17      2.22 o 
  -3  -3   8        6.04        4.88      0.48 o 
  -2  -3   8       88.71       89.90      1.32 o 
  -1  -3   8       64.89       70.61      0.95 o 
   0  -3   8      890.09      919.97      6.34 o 
   1  -3   8       56.09       51.70      0.86 o 
   2  -3   8       72.30       78.17      1.26 o 
   3  -3   8      212.09      190.90      2.36 o 
   4  -3   8      127.80      118.94      2.15 o 
   5  -3   8       18.26       21.11      2.49 o 
   6  -3   8        0.28        1.33      0.65 o 
  -6  -2   8        0.04        0.33      0.65 o 
  -5  -2   8       29.88       31.42      1.44 o 
  -4  -2   8       39.93       38.67      1.07 o 
  -3  -2   8      175.46      172.86      2.33 o 
  -2  -2   8       32.92       34.67      0.74 o 
  -1  -2   8        7.32        6.89      0.40 o 
   0  -2   8        8.84       10.25      0.32 o 
   1  -2   8        9.07       10.99      0.54 o 
   2  -2   8        0.94        0.13      0.27 o 
   3  -2   8      153.68      149.05      2.02 o 
   4  -2   8      356.94      337.30      3.76 o 
   5  -2   8        3.13        2.28      0.57 o 
   6  -2   8        0.01       -0.18      0.55 o 
  -6  -1   8        0.16        0.52      0.59 o 
  -5  -1   8       13.13       14.02      1.10 o 
  -4  -1   8       23.90       18.28      1.12 o 
  -3  -1   8        1.09        1.53      0.32 o 
  -2  -1   8       11.26       13.15      0.61 o 
  -1  -1   8      149.70      158.42      1.38 o 
   0  -1   8     1090.27     1168.54      6.90 o 
   1  -1   8      182.76      204.15      1.97 o 
   2  -1   8        8.09        6.30      0.47 o 
   3  -1   8      142.53      142.94      1.78 o 
   4  -1   8      273.82      263.00      2.78 o 
   5  -1   8        8.73        7.72      0.77 o 
   6  -1   8        5.62        6.40      0.90 o 
  -6   0   8        0.29        0.26      0.55 o 
  -5   0   8        3.13        5.34      0.88 o 
  -4   0   8       98.14       86.25      2.22 o 
  -3   0   8      132.51      132.85      3.37 o 
  -2   0   8       44.84       46.97      0.81 o 
  -1   0   8      216.39      215.81      1.63 o 
   0   0   8      329.45      370.58      2.55 o 
   1   0   8       17.16       14.34      0.38 o 
   2   0   8       10.16        9.06      0.34 o 
   3   0   8       23.71       23.14      2.15 o 
   4   0   8      482.03      469.73      4.10 o 
   5   0   8       63.24       65.27      1.84 o 
   6   0   8        0.94        1.29      0.65 o 
  -6   1   8        0.11        0.67      0.80 o 
  -5   1   8        7.46        7.80      0.90 o 
  -4   1   8       41.54       38.54      1.95 o 
  -3   1   8       33.21       32.03      1.28 o 
  -2   1   8       85.57       84.19      0.94 o 
  -1   1   8        0.00       -0.13      0.13 o 
   0   1   8       29.70       34.33      0.94 o 
   1   1   8      143.79      180.13      1.49 o 
   2   1   8      315.28      338.09      2.52 o 
   3   1   8       18.79       19.08      0.74 o 
   4   1   8      105.38      112.95      1.49 o 
   5   1   8       82.47       78.86      3.16 o 
   6   1   8        3.46        2.30      1.41 o 
  -6   2   8        9.50       11.04      2.15 o 
  -5   2   8        1.77        1.13      1.01 o 
  -4   2   8       54.64       50.13      1.59 o 
  -3   2   8      274.64      246.94      2.76 o 
  -2   2   8        1.67        1.71      0.20 o 
  -1   2   8       12.95       15.10      0.47 o 
   0   2   8      766.70      796.13     17.43 o 
   1   2   8        1.07        1.48      0.13 o 
   2   2   8       12.23       13.97      0.42 o 
   3   2   8        2.42        2.14      0.34 o 
   4   2   8      164.18      153.72      1.99 o 
   5   2   8      158.86      153.60      2.81 o 
   6   2   8       28.79       29.21      2.83 o 
  -5   3   8        0.12       -0.20      0.67 o 
  -4   3   8       41.62       40.61      2.69 o 
  -3   3   8       11.52        9.91      1.14 o 
  -2   3   8        3.27        4.59      0.36 o 
  -1   3   8       22.68       22.67      0.74 o 
   0   3   8        0.18        0.13      0.10 o 
   1   3   8      413.85      397.94      4.51 o 
   2   3   8      499.66      514.32      3.93 o 
   3   3   8       30.52       32.56      0.80 o 
   4   3   8        1.15        2.18      0.67 o 
   5   3   8       20.76       19.85      1.68 o 
   6   3   8       51.78       53.98      2.42 o 
  -5   4   8       23.43       28.26      2.14 o 
  -4   4   8       18.67       21.11      1.62 o 
  -3   4   8      228.53      215.17      3.20 o 
  -2   4   8       16.64       15.69      1.28 o 
  -1   4   8        8.45        8.20      0.47 o 
   0   4   8        7.76        8.89      0.48 o 
   1   4   8      155.46      156.68      1.69 o 
   2   4   8       32.45       34.84      0.84 o 
   3   4   8        0.86        0.84      0.54 o 
   4   4   8       33.35       28.75      0.86 o 
   5   4   8       26.36       25.46      2.29 o 
   6   4   8       90.63       97.60      3.23 o 
  -5   5   8        6.70        9.47      1.32 o 
  -4   5   8        0.00        0.80      0.47 o 
  -3   5   8        0.00       -0.13      0.29 o 
  -2   5   8        0.42        0.07      0.29 o 
  -1   5   8        0.97        1.91      0.35 o 
   0   5   8        7.13        5.98      0.67 o 
   1   5   8      127.76      135.31      1.85 o 
   2   5   8        0.93        0.40      0.26 o 
   3   5   8      113.50      118.06      1.66 o 
   4   5   8        5.24        4.64      0.94 o 
   5   5   8        8.68        8.84      0.94 o 
  -4   6   8       53.97       56.05      1.79 o 
  -3   6   8       52.57       52.63      1.90 o 
  -2   6   8       75.06       71.19      1.69 o 
  -1   6   8        0.00        0.48      0.32 o 
   0   6   8        8.57        8.02      0.57 o 
   1   6   8        5.61        6.41      0.88 o 
   2   6   8       18.83       18.82      0.83 o 
   3   6   8       30.49       32.37      1.08 o 
   4   6   8        4.08        3.53      1.21 o 
   5   6   8        0.04        0.44      0.52 o 
  -3   7   8       25.65       25.94      1.47 o 
  -2   7   8       15.29       13.46      0.90 o 
  -1   7   8        2.67        2.11      0.45 o 
   0   7   8        1.21        0.90      0.42 o 
   1   7   8       54.46       53.67      2.09 o 
   2   7   8        4.24        3.72      0.48 o 
   3   7   8        0.03        0.00      0.29 o 
   4   7   8       24.91       24.29      2.76 o 
  -3   8   8       61.72       62.33      3.37 o 
  -2   8   8        7.66        7.32      0.77 o 
  -1   8   8       42.77       41.43      2.63 o 
   0   8   8        8.44        6.34      0.69 o 
   1   8   8        0.04       -0.35      0.35 o 
   2   8   8        3.93        2.99      0.48 o 
   3   8   8        0.00        0.05      0.52 o 
   4   8   8       21.39       21.15      2.83 o 
  -1   9   8        4.98        5.80      1.21 o 
   0   9   8        3.14        2.79      0.74 o 
   1   9   8       22.43       21.59      1.28 o 
   2   9   8        0.01        0.27      0.57 o 
  -1  -9   9       47.11       54.25      3.63 o 
   0  -9   9       58.17       59.84      2.45 o 
  -3  -8   9       11.51       11.04      2.02 o 
  -2  -8   9        4.34        3.58      0.74 o 
  -1  -8   9        4.70        4.21      0.94 o 
   0  -8   9       31.43       29.52      1.45 o 
   1  -8   9       53.29       55.38      2.32 o 
   2  -8   9        1.22        1.23      0.74 o 
  -4  -7   9        0.56       -0.37      0.61 o 
  -3  -7   9        3.96        2.91      0.52 o 
  -2  -7   9       62.41       63.10      1.57 o 
  -1  -7   9        3.84        3.87      0.55 o 
   0  -7   9      158.85      163.04      3.01 o 
   1  -7   9       13.63       13.30      1.03 o 
   2  -7   9       26.55       27.96      3.37 o 
   3  -7   9        1.76        2.06      1.28 o 
  -4  -6   9       21.46       21.78      1.13 o 
  -3  -6   9       24.11       26.19      1.08 o 
  -2  -6   9        0.01        0.07      0.29 o 
  -1  -6   9       11.25       12.46      0.67 o 
   0  -6   9       45.65       44.58      1.23 o 
   1  -6   9       86.75       86.14      2.09 o 
   2  -6   9       72.01       67.73      1.84 o 
   3  -6   9       20.25       19.37      1.26 o 
   4  -6   9       76.26       80.30      2.19 o 
  -5  -5   9        5.21        4.68      0.61 o 
  -4  -5   9        5.88        3.78      0.88 o 
  -3  -5   9       46.88       49.68      1.95 o 
  -2  -5   9       95.53       91.93      1.51 o 
  -1  -5   9      126.49      128.30      1.99 o 
   0  -5   9       61.06       65.23      1.32 o 
   1  -5   9       21.64       23.97      0.80 o 
   2  -5   9      144.23      140.32      1.90 o 
   3  -5   9       22.97       23.45      1.00 o 
   4  -5   9        3.72        5.77      0.74 o 
   5  -5   9       20.35       23.97      2.29 o 
  -5  -4   9        0.14        0.13      0.47 o 
  -4  -4   9       16.29       16.70      0.95 o 
  -3  -4   9      146.90      148.54      2.33 o 
  -2  -4   9        1.73        1.42      0.29 o 
  -1  -4   9        2.23        0.88      0.29 o 
   0  -4   9       98.10       98.87      1.42 o 
   1  -4   9       46.19       44.31      1.01 o 
   2  -4   9      147.48      146.61      1.90 o 
   3  -4   9       88.86       87.24      1.66 o 
   4  -4   9      167.08      153.95      2.43 o 
   5  -4   9        4.36        5.62      0.80 o 
  -5  -3   9        5.66        3.99      0.77 o 
  -4  -3   9        2.55        2.15      0.48 o 
  -3  -3   9       35.33       34.69      1.75 o 
  -2  -3   9       46.61       47.39      0.86 o 
  -1  -3   9      410.80      423.26      3.52 o 
   0  -3   9      102.92      108.39      1.42 o 
   1  -3   9       10.52        7.87      0.42 o 
   2  -3   9      200.79      198.17      2.36 o 
   3  -3   9      162.92      150.66      2.76 o 
   4  -3   9       20.22       20.53      1.21 o 
   5  -3   9        9.82       11.31      1.55 o 
  -6  -2   9        5.15        4.58      1.08 o 
  -5  -2   9        5.99        5.38      1.28 o 
  -4  -2   9       30.51       27.72      1.08 o 
  -3  -2   9      139.49      136.24      2.04 o 
  -2  -2   9       32.15       36.50      0.76 o 
  -1  -2   9        0.34       -0.04      0.12 o 
   0  -2   9       37.58       39.37      0.61 o 
   1  -2   9       74.00       74.96      1.13 o 
   2  -2   9        3.39        3.42      0.32 o 
   3  -2   9      344.69      335.35      3.90 o 
   4  -2   9        0.98        1.01      0.38 o 
   5  -2   9       26.73       23.35      1.32 o 
   6  -2   9        0.79        1.10      0.65 o 
  -6  -1   9        0.25        1.14      0.69 o 
  -5  -1   9        0.15       -0.54      0.54 o 
  -4  -1   9       17.14       18.38      1.88 o 
  -3  -1   9      146.87      137.07      2.09 o 
  -2  -1   9        8.09        9.15      0.42 o 
  -1  -1   9       89.10       87.18      1.00 o 
   0  -1   9      984.27     1037.57      6.25 o 
   1  -1   9      571.63      574.85      4.38 o 
   2  -1   9      105.36      104.21      1.36 o 
   3  -1   9      132.15      125.19      1.68 o 
   4  -1   9      170.02      160.65      2.07 o 
   5  -1   9       42.51       44.74      1.54 o 
   6  -1   9        0.55       -0.39      1.01 o 
  -6   0   9        0.33        0.07      0.57 o 
  -5   0   9       48.55       52.32      1.81 o 
  -4   0   9        3.63        3.15      0.57 o 
  -3   0   9      237.51      220.85      3.84 o 
  -2   0   9        5.53        4.13      0.34 o 
  -1   0   9      164.16      179.70      1.51 o 
   0   0   9      200.85      212.66      1.71 o 
   1   0   9        0.30       -0.12      0.12 o 
   2   0   9        1.82        1.71      0.22 o 
   3   0   9       31.32       29.50      0.80 o 
   4   0   9      195.72      193.41      2.30 o 
   5   0   9       20.57       23.60      1.22 o 
   6   0   9        9.79       10.55      1.48 o 
  -5   1   9        4.66        4.24      0.71 o 
  -4   1   9        0.14        0.18      0.47 o 
  -3   1   9      284.80      276.86      2.93 o 
  -2   1   9        6.69        5.74      0.32 o 
  -1   1   9       63.27       58.70      0.81 o 
   0   1   9       10.67       10.68      0.61 o 
   1   1   9     2781.44     2867.81     19.39 o 
   2   1   9       57.70       53.61      0.80 o 
   3   1   9        8.47        7.21      0.48 o 
   4   1   9      143.61      138.88      2.89 o 
   5   1   9      162.57      168.59      3.07 o 
   6   1   9        2.84        3.66      1.21 o 
  -5   2   9       12.27       13.88      3.43 o 
  -4   2   9       70.10       64.28      2.38 o 
  -3   2   9      153.53      151.15      2.63 o 
  -2   2   9        0.12       -0.07      0.19 o 
  -1   2   9       30.15       35.54      0.67 o 
   0   2   9       26.72       29.48      0.50 o 
   1   2   9       58.04       60.00      0.77 o 
   2   2   9       78.41       77.44      2.29 o 
   3   2   9        0.56        0.83      0.22 o 
   4   2   9       14.11       16.11      0.87 o 
   5   2   9      244.78      245.59      3.75 o 
   6   2   9        0.67       -0.54      0.94 o 
  -5   3   9        7.89        9.55      1.38 o 
  -4   3   9       13.13       12.25      0.83 o 
  -3   3   9       61.60       57.08      1.51 o 
  -2   3   9       63.59       67.80      1.30 o 
  -1   3   9        0.10        0.27      0.12 o 
   0   3   9       59.14       61.48      0.84 o 
   1   3   9      394.72      382.47      3.27 o 
   2   3   9      136.64      144.92      1.66 o 
   3   3   9       30.75       28.42      0.76 o 
   4   3   9        4.47        4.10      0.88 o 
   5   3   9      193.53      198.17      3.33 o 
   6   3   9        0.96       -0.54      0.81 o 
  -5   4   9       34.94       43.46      2.49 o 
  -4   4   9       14.60       17.87      1.68 o 
  -3   4   9       24.54       21.32      1.04 o 
  -2   4   9       29.88       28.91      0.84 o 
  -1   4   9        3.79        4.48      0.47 o 
   0   4   9       27.80       32.07      0.81 o 
   1   4   9       17.21       17.37      0.61 o 
   2   4   9        3.11        4.17      0.34 o 
   3   4   9       29.14       31.59      0.86 o 
   4   4   9        4.99        5.20      0.48 o 
   5   4   9       89.09       85.49      2.83 o 
   6   4   9       53.51       56.00      2.56 o 
  -4   5   9        5.82        7.12      0.83 o 
  -3   5   9       96.33       91.79      2.06 o 
  -2   5   9        1.38        0.73      0.32 o 
  -1   5   9       26.41       28.09      1.41 o 
   0   5   9        2.76        2.42      0.40 o 
   1   5   9       14.94       14.91      0.69 o 
   2   5   9        5.16        5.41      0.48 o 
   3   5   9       11.00        9.77      1.55 o 
   4   5   9       17.40       16.52      0.76 o 
   5   5   9       28.61       25.80      1.42 o 
  -4   6   9       27.99       32.84      3.70 o 
  -3   6   9        8.50        8.89      0.94 o 
  -2   6   9       74.89       73.85      1.79 o 
  -1   6   9       90.08       84.37      1.79 o 
   0   6   9        1.61        0.47      0.61 o 
   1   6   9       56.69       56.47      1.68 o 
   2   6   9        1.79        1.56      0.36 o 
   3   6   9       10.54       10.20      0.61 o 
   4   6   9       18.06       17.42      1.68 o 
   5   6   9       12.62       11.33      2.15 o 
  -3   7   9        4.53        4.20      1.75 o 
  -2   7   9        8.91        7.48      0.74 o 
  -1   7   9        4.60        3.81      0.54 o 
   0   7   9        3.42        3.01      0.55 o 
   1   7   9       56.82       56.69      1.39 o 
   2   7   9       19.06       19.56      1.08 o 
   3   7   9        3.81        3.70      0.48 o 
   4   7   9        2.21        3.41      1.21 o 
  -2   8   9       46.89       49.40      4.31 o 
  -1   8   9        0.21        0.74      0.48 o 
   0   8   9       28.94       31.26      1.29 o 
   1   8   9        1.73        1.13      0.61 o 
   2   8   9       39.26       36.39      1.48 o 
   3   8   9       14.74       16.43      2.29 o 
  -1   9   9        1.44        1.26      0.57 o 
   0   9   9        4.52        4.00      0.69 o 
   1   9   9        9.94        7.90      0.87 o 
   2   9   9        0.18        0.36      0.48 o 
  -2  -8  10        0.56        0.03      0.55 o 
  -1  -8  10        0.83        0.71      0.55 o 
   0  -8  10        9.48       10.55      2.02 o 
   1  -8  10       15.58       16.42      1.55 o 
   2  -8  10        7.53        7.77      1.23 o 
  -3  -7  10      104.23      105.11      2.46 o 
  -2  -7  10       31.92       33.44      1.22 o 
  -1  -7  10       19.36       18.74      1.75 o 
   0  -7  10       59.02       62.46      2.36 o 
   1  -7  10       81.42       80.18      3.57 o 
   2  -7  10        1.15        1.17      0.59 o 
   3  -7  10        0.85        0.45      0.59 o 
  -4  -6  10        0.56        0.34      0.48 o 
  -3  -6  10       11.21       11.35      0.80 o 
  -2  -6  10       50.26       53.50      1.88 o 
  -1  -6  10        5.38        4.87      0.52 o 
   0  -6  10        4.57        4.14      0.52 o 
   1  -6  10       90.96       90.66      3.37 o 
   2  -6  10       82.33       77.66      2.63 o 
   3  -6  10       49.77       50.07      3.43 o 
   4  -6  10        0.40        1.03      0.88 o 
  -5  -5  10        2.90        2.49      0.67 o 
  -4  -5  10        3.65        3.12      0.57 o 
  -3  -5  10       21.97       22.27      1.03 o 
  -2  -5  10      191.40      197.33      3.30 o 
  -1  -5  10        4.78        3.89      0.48 o 
   0  -5  10       55.75       57.13      1.75 o 
   1  -5  10      292.16      282.85      2.96 o 
   2  -5  10        3.38        3.95      0.88 o 
   3  -5  10        0.42       -0.20      0.38 o 
   4  -5  10        6.81        6.47      1.68 o 
  -5  -4  10       14.80       15.74      0.94 o 
  -4  -4  10       11.64       10.95      0.86 o 
  -3  -4  10        6.98        6.73      0.61 o 
  -2  -4  10       47.55       48.68      1.21 o 
  -1  -4  10       26.04       26.88      0.90 o 
   0  -4  10        0.01        0.27      0.22 o 
   1  -4  10        0.68        0.24      0.22 o 
   2  -4  10      555.88      536.94      4.52 o 
   3  -4  10        8.32        8.85      0.71 o 
   4  -4  10       19.99       21.15      1.03 o 
   5  -4  10        8.74       10.50      1.21 o 
  -5  -3  10        2.60        2.64      0.69 o 
  -4  -3  10       25.67       24.99      1.48 o 
  -3  -3  10       49.54       47.19      1.24 o 
  -2  -3  10        3.64        3.30      0.40 o 
  -1  -3  10      353.14      361.10      4.91 o 
   0  -3  10       55.33       53.15      1.03 o 
   1  -3  10      388.45      376.23      3.05 o 
   2  -3  10        9.51        8.81      0.52 o 
   3  -3  10        3.50        4.28      0.42 o 
   4  -3  10        8.84        7.56      0.74 o 
   5  -3  10       27.39       27.70      1.37 o 
  -5  -2  10       22.67       23.98      2.42 o 
  -4  -2  10       28.89       25.78      1.35 o 
  -3  -2  10        0.00        0.00      0.29 o 
  -2  -2  10      131.06      133.16      1.52 o 
  -1  -2  10        1.76        2.01      0.34 o 
   0  -2  10       68.24       67.95      1.41 o 
   1  -2  10        0.24        0.27      0.19 o 
   2  -2  10       88.26       87.92      1.36 o 
   3  -2  10      407.40      391.96      3.97 o 
   4  -2  10        0.07        0.25      0.32 o 
   5  -2  10       56.13       62.53      1.89 o 
   6  -2  10        3.89        5.87      1.08 o 
  -5  -1  10        2.92        2.35      0.67 o 
  -4  -1  10        2.56        1.79      0.55 o 
  -3  -1  10      314.93      310.01      3.47 o 
  -2  -1  10        8.66        8.05      0.74 o 
  -1  -1  10       28.20       28.29      0.67 o 
   0  -1  10      236.13      249.25      1.99 o 
   1  -1  10     1163.64     1137.15     12.86 o 
   2  -1  10       21.93       21.76      0.88 o 
   3  -1  10       19.21       18.93      0.74 o 
   4  -1  10        5.28        4.69      0.48 o 
   5  -1  10       62.59       64.59      1.84 o 
   6  -1  10       22.52       26.72      1.47 o 
  -5   0  10       11.10       11.32      2.56 o 
  -4   0  10      111.57      106.84      2.36 o 
  -3   0  10        2.44        2.83      0.35 o 
  -2   0  10      397.69      413.51      4.78 o 
  -1   0  10        0.88        0.81      0.12 o 
   0   0  10        0.35        0.81      0.19 o 
   1   0  10       11.87        9.64      0.45 o 
   2   0  10       20.99       22.01      0.65 o 
   3   0  10       28.26       29.59      1.28 o 
   4   0  10      247.58      250.42      3.43 o 
   5   0  10       65.32       68.04      1.87 o 
   6   0  10        3.22        3.92      0.94 o 
  -5   1  10        0.21       -0.09      0.47 o 
  -4   1  10        5.41        4.50      0.88 o 
  -3   1  10       47.44       43.05      1.55 o 
  -2   1  10      168.17      167.47      1.64 o 
  -1   1  10       96.36       99.35      1.08 o 
   0   1  10      119.38      133.35      2.02 o 
   1   1  10      228.95      208.61      1.78 o 
   2   1  10       82.51       84.14      1.28 o 
   3   1  10       25.50       24.91      0.72 o 
   4   1  10        8.21        7.83      0.57 o 
   5   1  10       74.50       75.43      2.01 o 
   6   1  10        1.85        2.07      0.80 o 
  -5   2  10        9.72       10.37      1.38 o 
  -4   2  10        1.01        0.54      0.57 o 
  -3   2  10      200.87      193.10      2.43 o 
  -2   2  10      188.41      193.55      2.96 o 
  -1   2  10       42.87       51.83      0.81 o 
   0   2  10       21.51       20.31      0.49 o 
   1   2  10       44.12       45.74      1.21 o 
   2   2  10       14.69       14.55      0.57 o 
   3   2  10       10.63       10.37      0.65 o 
   4   2  10       39.74       39.51      1.22 o 
   5   2  10        3.80        5.03      1.55 o 
   6   2  10       13.39       12.52      2.02 o 
  -5   3  10        9.17       10.40      1.41 o 
  -4   3  10        0.01        0.74      0.57 o 
  -3   3  10       67.11       61.84      2.69 o 
  -2   3  10        1.52        0.09      0.24 o 
  -1   3  10       89.30       88.04      1.04 o 
   0   3  10       75.17       75.58      1.08 o 
   1   3  10        0.42        0.31      0.47 o 
   2   3  10        2.07        3.04      0.38 o 
   3   3  10       27.63       29.06      1.14 o 
   4   3  10       14.69       14.33      0.80 o 
   5   3  10        3.41        2.59      0.94 o 
   6   3  10        1.93        1.21      0.81 o 
  -5   4  10       11.48       13.48      3.63 o 
  -4   4  10        7.54        7.07      1.09 o 
  -3   4  10        9.62        8.21      0.71 o 
  -2   4  10      575.38      556.20     10.77 o 
  -1   4  10       11.24        9.52      0.59 o 
   0   4  10       64.49       65.52      1.48 o 
   1   4  10      139.26      140.70      1.66 o 
   2   4  10      134.90      126.25      1.49 o 
   3   4  10       14.12       15.30      0.67 o 
   4   4  10        2.72        3.39      0.38 o 
   5   4  10        0.93        0.76      0.54 o 
  -4   5  10        2.75        2.42      0.67 o 
  -3   5  10       10.74       11.16      0.90 o 
  -2   5  10        5.32        3.75      0.55 o 
  -1   5  10        6.77        4.58      0.67 o 
   0   5  10       36.47       35.92      1.00 o 
   1   5  10      103.03      112.54      1.81 o 
   2   5  10      105.82      103.11      1.95 o 
   3   5  10       54.10       57.68      1.19 o 
   4   5  10        0.09        0.73      0.40 o 
   5   5  10        8.99        9.15      1.35 o 
  -4   6  10        2.16        2.03      1.21 o 
  -3   6  10        3.20        3.74      0.71 o 
  -2   6  10      191.94      189.65      3.04 o 
  -1   6  10       68.53       64.86      1.64 o 
   0   6  10        1.09        1.36      0.35 o 
   1   6  10        8.84        8.45      0.60 o 
   2   6  10      240.23      238.80      3.00 o 
   3   6  10        2.57        1.97      0.88 o 
   4   6  10        2.71        3.25      0.54 o 
   5   6  10       17.33       10.23      2.02 o 
  -3   7  10        4.21        4.59      0.86 o 
  -2   7  10        1.53        1.12      0.42 o 
  -1   7  10        4.81        3.57      0.55 o 
   0   7  10       14.93       13.59      0.90 o 
   1   7  10        0.03        0.04      0.36 o 
   2   7  10        5.83        4.66      0.59 o 
   3   7  10        1.21        0.81      0.40 o 
   4   7  10       14.40       14.90      1.16 o 
  -2   8  10       20.74       17.27      1.32 o 
  -1   8  10       39.17       38.20      1.42 o 
   0   8  10       17.00       16.39      1.48 o 
   1   8  10        0.01       -0.40      0.45 o 
   2   8  10        3.22        3.20      0.61 o 
   3   8  10       52.15       57.04      1.58 o 
   0   9  10        7.10        6.45      0.80 o 
   1   9  10        1.97        1.83      0.65 o 
   2   9  10       22.00       25.29      1.57 o 
  -2  -8  11       17.71       17.57      1.35 o 
  -1  -8  11        0.15       -0.45      0.55 o 
   0  -8  11       79.11       79.42      2.70 o 
   1  -8  11        8.24        8.11      1.24 o 
  -3  -7  11        2.45        3.38      0.94 o 
  -2  -7  11        0.01        0.24      0.45 o 
  -1  -7  11        0.03       -0.12      0.34 o 
   0  -7  11        3.11        1.92      0.57 o 
   1  -7  11       83.60       86.43      2.26 o 
   2  -7  11        7.03        7.94      1.08 o 
   3  -7  11        2.10        3.00      0.80 o 
  -4  -6  11        8.69        8.13      0.80 o 
  -3  -6  11        5.15        5.30      0.74 o 
  -2  -6  11       10.00       10.48      0.81 o 
  -1  -6  11        0.18        0.20      0.61 o 
   0  -6  11        0.01       -0.47      0.47 o 
   1  -6  11      153.41      157.72      2.41 o 
   2  -6  11       20.86       20.14      1.82 o 
   3  -6  11        7.88        7.20      0.87 o 
   4  -6  11        0.50        0.54      0.81 o 
  -4  -5  11        2.86        3.31      0.81 o 
  -3  -5  11        8.16        7.72      0.88 o 
  -2  -5  11       24.51       23.87      1.00 o 
  -1  -5  11        1.20        0.94      0.38 o 
   0  -5  11        8.40        8.13      0.61 o 
   1  -5  11      128.37      126.83      2.76 o 
   2  -5  11        3.32        2.67      0.42 o 
   3  -5  11        5.37        6.20      0.67 o 
   4  -5  11        8.77       10.87      1.82 o 
  -5  -4  11        5.16        4.48      1.48 o 
  -4  -4  11        0.16        0.24      0.42 o 
  -3  -4  11       16.57       15.77      0.90 o 
  -2  -4  11       31.20       30.89      0.80 o 
  -1  -4  11        5.03        5.41      0.61 o 
   0  -4  11       12.49       12.64      0.71 o 
   1  -4  11        4.07        3.39      0.42 o 
   2  -4  11       64.62       65.68      1.32 o 
   3  -4  11        3.41        3.33      0.47 o 
   4  -4  11        0.18        0.40      0.61 o 
   5  -4  11        8.57        9.49      1.01 o 
  -5  -3  11        0.42       -0.32      0.57 o 
  -4  -3  11       65.44       67.19      1.68 o 
  -3  -3  11       80.91       83.78      2.02 o 
  -2  -3  11       18.10       18.81      0.61 o 
  -1  -3  11       31.03       31.87      0.90 o 
   0  -3  11       31.51       33.13      1.01 o 
   1  -3  11      277.14      259.42      2.43 o 
   2  -3  11        0.19        0.07      0.34 o 
   3  -3  11       17.49       15.82      0.74 o 
   4  -3  11        3.15        3.07      0.48 o 
   5  -3  11       48.71       52.85      1.79 o 
  -5  -2  11       41.31       41.42      3.37 o 
  -4  -2  11        0.14       -0.40      0.40 o 
  -3  -2  11        0.69        0.38      0.32 o 
  -2  -2  11      412.59      423.46      3.33 o 
  -1  -2  11       25.09       25.40      0.67 o 
   0  -2  11        0.77        1.10      0.22 o 
   1  -2  11      144.33      133.65      2.49 o 
   2  -2  11       36.20       37.27      0.94 o 
   3  -2  11      231.43      227.24      2.55 o 
   4  -2  11       20.32       20.70      1.00 o 
   5  -2  11       52.69       56.43      1.79 o 
  -5  -1  11        0.02        0.36      0.57 o 
  -4  -1  11       27.37       24.83      1.68 o 
  -3  -1  11       60.39       58.75      1.88 o 
  -2  -1  11       69.32       65.37      1.05 o 
  -1  -1  11      221.00      232.92      3.16 o 
   0  -1  11       35.20       35.17      0.80 o 
   1  -1  11       23.16       19.17      0.67 o 
   2  -1  11       21.03       20.94      0.71 o 
   3  -1  11        3.53        4.13      0.48 o 
   4  -1  11       26.93       24.75      2.15 o 
   5  -1  11       14.64       15.66      1.95 o 
   6  -1  11        0.17        0.77      0.67 o 
  -5   0  11        7.09        6.61      0.94 o 
  -4   0  11       79.91       73.58      2.04 o 
  -3   0  11        8.46        9.93      0.65 o 
  -2   0  11      296.52      293.96      4.17 o 
  -1   0  11       51.37       55.26      0.77 o 
   0   0  11        9.42       10.37      0.35 o 
   1   0  11       10.00        8.75      0.45 o 
   2   0  11      405.34      402.14      7.20 o 
   3   0  11       79.18       80.15      2.76 o 
   4   0  11       42.46       45.83      2.29 o 
   5   0  11        2.60        2.44      0.88 o 
   6   0  11       26.57       27.83      4.85 o 
  -5   1  11        0.28       -0.20      0.71 o 
  -4   1  11        6.62        6.42      0.87 o 
  -3   1  11       64.89       57.54      1.59 o 
  -2   1  11      182.63      181.96      2.63 o 
  -1   1  11       25.95       23.02      0.54 o 
   0   1  11      194.06      207.35      1.67 o 
   1   1  11       58.72       58.22      0.80 o 
   2   1  11       24.79       28.39      1.28 o 
   3   1  11       49.32       50.03      2.22 o 
   4   1  11        1.45        1.21      0.32 o 
   5   1  11       10.18        8.83      0.94 o 
   6   1  11        9.12        8.30      1.23 o 
  -5   2  11        1.01        2.20      1.82 o 
  -4   2  11       38.77       34.14      1.81 o 
  -3   2  11       73.07       60.84      2.22 o 
  -2   2  11      358.09      372.60      2.96 o 
  -1   2  11       36.25       34.87      0.67 o 
   0   2  11      155.97      154.23      1.48 o 
   1   2  11        0.36        0.47      0.19 o 
   2   2  11      107.03      102.41      2.02 o 
   3   2  11       23.44       24.47      0.90 o 
   4   2  11       39.73       37.30      1.62 o 
   5   2  11       21.79       21.75      1.62 o 
   6   2  11        1.97        1.51      0.77 o 
  -5   3  11        4.03        3.10      1.00 o 
  -4   3  11        4.39        2.29      1.14 o 
  -3   3  11        8.94        5.51      1.88 o 
  -2   3  11      287.93      259.31      2.94 o 
  -1   3  11       99.95       97.50      2.29 o 
   0   3  11       15.42       14.32      0.57 o 
   1   3  11      160.15      167.82      2.36 o 
   2   3  11      511.38      502.27      5.86 o 
   3   3  11       44.23       41.77      1.12 o 
   4   3  11        4.58        4.24      0.55 o 
   5   3  11        0.00        0.40      0.54 o 
  -4   4  11        1.88        1.88      0.76 o 
  -3   4  11       97.58       91.36      3.16 o 
  -2   4  11       19.30       26.13      1.14 o 
  -1   4  11        1.82        1.15      0.32 o 
   0   4  11       10.44       10.70      0.88 o 
   1   4  11      182.10      182.67      2.34 o 
   2   4  11       25.90       23.29      0.71 o 
   3   4  11        4.26        4.58      0.42 o 
   4   4  11        9.79       11.60      0.80 o 
   5   4  11       32.43       31.89      1.42 o 
  -4   5  11        0.00        0.54      0.67 o 
  -3   5  11        1.93        1.37      0.45 o 
  -2   5  11       72.41       64.98      2.56 o 
  -1   5  11      226.56      210.39      3.01 o 
   0   5  11        4.48        4.44      0.54 o 
   1   5  11        6.66        6.98      0.61 o 
   2   5  11       30.22       26.56      1.35 o 
   3   5  11       39.79       41.21      1.16 o 
   4   5  11       40.99       39.09      1.28 o 
   5   5  11        4.67        3.37      0.94 o 
  -3   6  11        0.04       -0.33      0.42 o 
  -2   6  11       14.50       12.07      0.90 o 
  -1   6  11       13.08        9.46      0.88 o 
   0   6  11       10.93        9.37      0.74 o 
   1   6  11        0.23       -0.08      0.47 o 
   2   6  11       59.17       57.74      1.75 o 
   3   6  11       21.98       22.23      1.08 o 
   4   6  11        0.00        0.66      0.35 o 
  -3   7  11        2.74        0.74      0.57 o 
  -2   7  11       21.81       22.73      1.28 o 
  -1   7  11       60.26       55.29      1.57 o 
   0   7  11       50.85       50.11      2.63 o 
   1   7  11        3.40        3.64      0.55 o 
   2   7  11       13.42       11.68      2.42 o 
   3   7  11        0.16       -0.02      0.34 o 
   4   7  11        0.02        0.54      0.81 o 
  -1   8  11       67.56       61.66      3.10 o 
   0   8  11        0.34       -0.16      0.45 o 
   1   8  11       24.00       25.04      1.19 o 
   2   8  11        0.28        0.45      1.08 o 
   3   8  11       93.60      100.38      1.99 o 
  -1  -8  12        9.02        9.08      1.35 o 
   0  -8  12       89.05       95.55      3.04 o 
  -3  -7  12        7.14        7.09      1.09 o 
  -2  -7  12        1.55        1.14      0.67 o 
  -1  -7  12        0.81        0.72      0.61 o 
   0  -7  12       33.66       32.95      2.83 o 
   1  -7  12        1.29        1.05      0.61 o 
   2  -7  12        0.23        1.36      0.80 o 
  -3  -6  12        1.95        2.06      0.61 o 
  -2  -6  12       11.33       12.53      1.35 o 
  -1  -6  12        0.61        0.54      0.40 o 
   0  -6  12       22.00       19.06      0.97 o 
   1  -6  12      165.75      168.32      2.61 o 
   2  -6  12       12.81       11.08      0.80 o 
   3  -6  12        0.85        1.53      0.67 o 
  -4  -5  12       16.29       15.35      1.05 o 
  -3  -5  12        6.33        7.73      1.48 o 
  -2  -5  12        0.05        0.40      0.54 o 
  -1  -5  12        1.98        2.55      0.74 o 
   0  -5  12       46.21       43.84      1.23 o 
   1  -5  12       27.93       28.26      0.90 o 
   2  -5  12       51.02       48.81      1.23 o 
   3  -5  12        1.37        0.58      0.81 o 
   4  -5  12        2.62        2.88      0.94 o 
  -4  -4  12        9.61       10.74      0.90 o 
  -3  -4  12       37.00       37.50      1.24 o 
  -2  -4  12       54.82       55.57      1.19 o 
  -1  -4  12       79.27       74.56      1.51 o 
   0  -4  12       33.58       33.96      1.00 o 
   1  -4  12       94.25       91.82      1.51 o 
   2  -4  12      273.75      270.49      2.93 o 
   3  -4  12       44.44       43.05      1.13 o 
   4  -4  12        4.77        3.17      0.57 o 
  -5  -3  12       86.78      102.47      3.43 o 
  -4  -3  12       20.36       19.32      1.14 o 
  -3  -3  12       49.43       50.56      2.15 o 
  -2  -3  12       22.32       23.38      1.01 o 
  -1  -3  12       69.80       67.42      1.38 o 
   0  -3  12       44.50       41.61      0.94 o 
   1  -3  12       58.05       56.66      1.68 o 
   2  -3  12      171.48      164.21      2.20 o 
   3  -3  12        7.70        6.67      0.61 o 
   4  -3  12        3.75        3.31      0.57 o 
   5  -3  12        3.12        4.55      1.01 o 
  -5  -2  12       11.38       11.53      1.22 o 
  -4  -2  12        0.48        0.72      0.54 o 
  -3  -2  12       16.18       15.50      2.22 o 
  -2  -2  12        1.91        0.74      0.67 o 
  -1  -2  12       93.72       90.93      1.57 o 
   0  -2  12      103.66      102.05      1.33 o 
   1  -2  12       85.23       82.21      1.36 o 
   2  -2  12      375.87      361.55      3.36 o 
   3  -2  12        3.15        2.39      0.42 o 
   4  -2  12        8.88       10.71      0.76 o 
   5  -2  12        0.27        0.20      0.55 o 
  -5  -1  12       41.89       45.93      1.81 o 
  -4  -1  12      103.20       98.88      2.09 o 
  -3  -1  12        1.07        1.08      0.38 o 
  -2  -1  12      103.72      101.79      1.38 o 
  -1  -1  12       32.85       37.43      0.71 o 
   0  -1  12       47.26       46.82      0.94 o 
   1  -1  12      170.41      164.71      3.97 o 
   2  -1  12      209.32      200.70      2.30 o 
   3  -1  12       11.11       10.87      0.61 o 
   4  -1  12        0.27        0.17      0.32 o 
   5  -1  12        0.55        1.39      0.57 o 
  -5   0  12       14.88       16.45      1.95 o 
  -4   0  12       11.54        9.08      0.92 o 
  -3   0  12        3.06        3.74      0.61 o 
  -2   0  12       63.20       61.28      1.35 o 
  -1   0  12      400.56      400.28      3.03 o 
   0   0  12      159.56      154.91      1.95 o 
   1   0  12       42.97       46.55      1.28 o 
   2   0  12        5.66        5.99      0.42 o 
   3   0  12       34.69       30.55      0.90 o 
   4   0  12       12.78       14.08      1.28 o 
   5   0  12        1.47        1.68      0.76 o 
  -5   1  12       50.51       57.33      2.62 o 
  -4   1  12        7.20        6.03      0.81 o 
  -3   1  12      153.66      137.93      2.59 o 
  -2   1  12       66.37       69.27      1.00 o 
  -1   1  12       43.09       38.10      0.81 o 
   0   1  12      177.67      186.63      2.36 o 
   1   1  12       34.92       36.94      1.28 o 
   2   1  12      682.23      654.72      9.09 o 
   3   1  12        0.15       -0.27      0.29 o 
   4   1  12        0.15        0.40      0.29 o 
   5   1  12        1.15        1.61      0.61 o 
   6   1  12       35.42       38.10      2.83 o 
  -5   2  12        2.13        2.32      1.68 o 
  -4   2  12       41.85       38.31      2.00 o 
  -3   2  12        0.09        0.39      0.52 o 
  -2   2  12       87.13       78.69      2.09 o 
  -1   2  12      101.15      107.83      1.35 o 
   0   2  12      339.04      352.41      2.69 o 
   1   2  12      121.30      113.62      1.43 o 
   2   2  12       59.92       54.73      1.24 o 
   3   2  12       97.86      100.91      2.83 o 
   4   2  12       32.99       34.45      1.14 o 
   5   2  12       23.72       24.52      1.36 o 
  -5   3  12       27.81       34.33      3.10 o 
  -4   3  12        0.39        0.07      0.67 o 
  -3   3  12       15.29       10.58      0.81 o 
  -2   3  12       69.01       62.02      1.30 o 
  -1   3  12      143.45      139.07      1.99 o 
   0   3  12       84.49       89.27      1.30 o 
   1   3  12       64.87       65.63      1.21 o 
   2   3  12      102.78       93.98      1.69 o 
   3   3  12      160.64      161.76      3.10 o 
   4   3  12       44.15       45.43      1.34 o 
   5   3  12        0.40        0.65      0.52 o 
  -4   4  12        3.16        4.01      1.88 o 
  -3   4  12       29.94       26.25      1.35 o 
  -2   4  12        5.36        2.10      0.88 o 
  -1   4  12        0.22        0.44      0.32 o 
   0   4  12       28.41       28.79      0.90 o 
   1   4  12      234.73      234.89      4.51 o 
   2   4  12      125.40      124.59      1.71 o 
   3   4  12       32.41       33.36      1.10 o 
   4   4  12        0.93        1.08      0.42 o 
   5   4  12        3.47        3.30      0.67 o 
  -4   5  12        2.35        1.39      0.57 o 
  -3   5  12        0.19        0.00      0.38 o 
  -2   5  12        9.76        7.02      0.67 o 
  -1   5  12        7.07        7.17      0.67 o 
   0   5  12        7.70        5.44      0.74 o 
   1   5  12       98.98      104.76      1.81 o 
   2   5  12      135.35      126.07      3.57 o 
   3   5  12       35.58       34.86      1.16 o 
   4   5  12       12.84       11.47      1.08 o 
   5   5  12       30.17       32.92      1.95 o 
  -3   6  12        3.77        4.18      2.09 o 
  -2   6  12       34.36       29.68      1.42 o 
  -1   6  12       47.71       51.33      1.52 o 
   0   6  12       50.75       47.67      1.42 o 
   1   6  12       32.89       33.14      1.12 o 
   2   6  12      153.61      153.33      2.39 o 
   3   6  12        1.21        1.50      0.47 o 
   4   6  12        0.46        0.61      0.48 o 
  -2   7  12        0.17        0.13      0.48 o 
  -1   7  12        1.78        0.40      0.42 o 
   0   7  12       11.75       11.30      0.90 o 
   1   7  12        0.61       -0.35      0.35 o 
   2   7  12      125.58      124.67      4.58 o 
   3   7  12       19.60       18.88      1.03 o 
   4   7  12       20.84       28.19      2.42 o 
  -1   8  12       12.59       15.57      1.10 o 
   0   8  12        0.00       -0.02      0.52 o 
   1   8  12       37.74       41.72      1.55 o 
   2   8  12       41.11       46.39      2.29 o 
  -2  -7  13        8.85        9.11      1.28 o 
  -1  -7  13       10.68       11.60      2.63 o 
   0  -7  13        6.99        7.29      0.76 o 
   1  -7  13        5.05        5.24      1.62 o 
   2  -7  13       13.41       10.08      1.35 o 
  -3  -6  13       14.51       14.44      1.21 o 
  -2  -6  13       79.48       82.36      1.83 o 
  -1  -6  13       36.74       37.51      1.23 o 
   0  -6  13       38.73       39.34      1.48 o 
   1  -6  13        6.06        6.51      0.71 o 
   2  -6  13       17.81       18.21      2.09 o 
   3  -6  13       20.42       20.18      3.77 o 
  -4  -5  13        2.64        3.27      1.01 o 
  -3  -5  13       42.34       42.21      1.62 o 
  -2  -5  13        9.77        9.63      0.81 o 
  -1  -5  13       59.43       55.96      1.75 o 
   0  -5  13        2.16        1.95      0.48 o 
   1  -5  13        0.12        0.81      0.38 o 
   2  -5  13       67.42       65.32      1.42 o 
   3  -5  13        0.35        1.48      0.48 o 
   4  -5  13        1.54        0.34      0.88 o 
  -4  -4  13       29.59       29.46      3.03 o 
  -3  -4  13       44.37       44.19      1.52 o 
  -2  -4  13      159.25      156.00      2.13 o 
  -1  -4  13        8.23        9.38      0.71 o 
   0  -4  13       43.62       43.89      1.28 o 
   1  -4  13      125.83      122.12      2.42 o 
   2  -4  13       29.59       27.98      0.94 o 
   3  -4  13       19.11       17.11      1.14 o 
   4  -4  13        3.71        2.74      0.57 o 
  -4  -3  13        0.82        0.74      0.48 o 
  -3  -3  13        4.01        5.13      0.57 o 
  -2  -3  13      146.83      141.88      2.76 o 
  -1  -3  13       40.44       37.46      1.09 o 
   0  -3  13       22.94       24.19      0.90 o 
   1  -3  13       35.67       32.58      0.86 o 
   2  -3  13       62.82       61.73      1.47 o 
   3  -3  13       16.28       14.30      0.81 o 
   4  -3  13       24.24       30.99      1.19 o 
   5  -3  13        0.45        1.25      0.74 o 
  -5  -2  13        0.19       -0.35      0.57 o 
  -4  -2  13        0.06       -0.13      0.48 o 
  -3  -2  13       25.89       24.04      1.03 o 
  -2  -2  13      190.67      194.04      2.30 o 
  -1  -2  13       88.43       90.53      1.61 o 
   0  -2  13       28.70       30.32      0.94 o 
   1  -2  13       11.72       13.09      0.67 o 
   2  -2  13       81.94       80.95      2.15 o 
   3  -2  13        0.22        0.13      0.29 o 
   4  -2  13        5.09        4.32      0.57 o 
   5  -2  13        0.00        0.10      0.55 o 
  -5  -1  13       16.54       23.57      3.70 o 
  -4  -1  13       73.14       72.97      2.36 o 
  -3  -1  13       15.34       15.82      1.08 o 
  -2  -1  13      103.62      102.20      1.55 o 
  -1  -1  13      359.08      343.38      3.20 o 
   0  -1  13        0.07        0.35      0.22 o 
   1  -1  13       36.91       37.49      1.01 o 
   2  -1  13      263.88      245.71      2.62 o 
   3  -1  13       14.07       12.94      1.14 o 
   4  -1  13        0.36        1.01      0.38 o 
   5  -1  13       17.94       25.12      3.50 o 
  -5   0  13        0.36        1.50      0.71 o 
  -4   0  13        0.00        0.63      0.48 o 
  -3   0  13       17.93       19.95      1.16 o 
  -2   0  13       81.12       81.88      1.36 o 
  -1   0  13       35.19       41.76      0.84 o 
   0   0  13      418.11      415.79      3.26 o 
   1   0  13       13.93       14.22      0.61 o 
   2   0  13        3.95        4.13      0.67 o 
   3   0  13      231.67      222.70      2.52 o 
   4   0  13       53.78       56.14      1.47 o 
   5   0  13        8.05        6.14      0.84 o 
  -5   1  13       40.06       51.56      2.56 o 
  -4   1  13       18.29       18.74      1.24 o 
  -3   1  13       55.19       50.27      1.57 o 
  -2   1  13       42.52       45.35      0.80 o 
  -1   1  13      548.02      527.99      3.90 o 
   0   1  13       76.84       78.07      1.18 o 
   1   1  13       19.37       20.36      0.69 o 
   2   1  13        0.42       -0.13      0.34 o 
   3   1  13      176.97      167.46      2.22 o 
   4   1  13        0.00       -0.32      0.32 o 
   5   1  13        0.59        1.47      0.61 o 
  -4   2  13        0.63        0.20      0.67 o 
  -3   2  13        1.23        0.54      0.81 o 
  -2   2  13       30.92       28.86      0.74 o 
  -1   2  13        3.35        2.14      0.34 o 
   0   2  13      304.05      309.11      2.34 o 
   1   2  13      329.51      323.07      3.40 o 
   2   2  13        3.51        3.76      1.28 o 
   3   2  13      140.49      139.47      2.69 o 
   4   2  13        6.84        6.27      0.67 o 
   5   2  13       27.33       28.46      1.42 o 
  -4   3  13        0.02       -0.07      0.67 o 
  -3   3  13       28.72       27.35      1.14 o 
  -2   3  13        2.52        1.21      0.40 o 
  -1   3  13        1.35        1.86      0.42 o 
   0   3  13      302.78      301.66      2.85 o 
   1   3  13       38.51       36.90      0.80 o 
   2   3  13       28.64       27.54      0.92 o 
   3   3  13        1.49        1.81      1.08 o 
   4   3  13       85.55       80.02      1.79 o 
   5   3  13        0.20        0.74      0.57 o 
  -4   4  13       29.94       31.10      2.69 o 
  -3   4  13        1.88        0.40      0.54 o 
  -2   4  13        0.14        0.35      0.47 o 
  -1   4  13      275.49      269.40      3.54 o 
   0   4  13       88.11       90.57      1.59 o 
   1   4  13      223.65      222.04      2.79 o 
   2   4  13       62.50       61.54      3.37 o 
   3   4  13       65.08       57.85      1.65 o 
   4   4  13       14.38       12.70      0.90 o 
   5   4  13        0.45        0.74      0.57 o 
  -3   5  13        0.42        0.07      0.88 o 
  -2   5  13       12.15       11.21      1.03 o 
  -1   5  13        0.42       -0.29      0.29 o 
   0   5  13       11.54       12.01      0.74 o 
   1   5  13      221.90      214.09      2.81 o 
   2   5  13       16.33       15.73      1.41 o 
   3   5  13       76.90       80.41      2.09 o 
   4   5  13       13.86       13.57      1.68 o 
  -3   6  13        6.60        7.43      0.94 o 
  -2   6  13        4.85        5.50      2.36 o 
  -1   6  13       53.51       50.34      1.75 o 
   0   6  13       43.06       44.37      1.39 o 
   1   6  13      100.22      101.35      3.10 o 
   2   6  13       45.05       47.39      1.42 o 
   3   6  13       89.51       90.52      5.05 o 
   4   6  13        1.04        1.14      0.57 o 
  -2   7  13        2.85        2.42      0.67 o 
  -1   7  13        4.59        4.09      0.65 o 
   0   7  13       29.78       28.36      1.95 o 
   1   7  13        3.46        3.18      1.28 o 
   2   7  13       71.81       75.28      1.81 o 
   3   7  13       43.02       44.80      1.45 o 
   0   8  13        6.36        5.62      0.77 o 
   1   8  13        4.24        5.31      0.77 o 
   2   8  13       34.97       38.54      1.39 o 
  -1  -7  14       35.51       40.20      1.23 o 
   0  -7  14        0.09       -0.51      0.94 o 
   1  -7  14        4.59        3.72      0.77 o 
  -3  -6  14       59.75       61.79      3.50 o 
  -2  -6  14        9.14       11.02      1.41 o 
  -1  -6  14        1.04        0.16      0.42 o 
   0  -6  14       33.17       35.34      2.02 o 
   1  -6  14       17.09       17.36      1.21 o 
   2  -6  14        1.81        2.37      0.57 o 
   3  -6  14        3.97        4.31      1.35 o 
  -3  -5  14       39.11       39.07      1.62 o 
  -2  -5  14        1.65        1.01      0.38 o 
  -1  -5  14       41.69       39.94      1.28 o 
   0  -5  14       27.78       29.98      1.95 o 
   1  -5  14        3.29        2.99      0.67 o 
   2  -5  14        0.04       -0.08      0.35 o 
   3  -5  14       36.23       42.62      2.42 o 
  -4  -4  14       17.78       17.67      3.50 o 
  -3  -4  14       53.80       52.18      1.74 o 
  -2  -4  14      168.17      173.14      2.62 o 
  -1  -4  14       36.97       33.84      1.14 o 
   0  -4  14        0.13       -0.29      0.29 o 
   1  -4  14       28.61       27.98      0.94 o 
   2  -4  14       41.31       40.65      1.13 o 
   3  -4  14        1.93        1.17      0.61 o 
   4  -4  14        1.07        1.41      0.61 o 
  -4  -3  14       27.62       31.78      1.55 o 
  -3  -3  14       67.95       67.62      3.77 o 
  -2  -3  14       94.28       91.92      1.88 o 
  -1  -3  14        3.76        2.76      0.81 o 
   0  -3  14        8.62        8.57      0.61 o 
   1  -3  14      102.88       94.00      1.75 o 
   2  -3  14        5.91        5.13      0.54 o 
   3  -3  14        0.07        0.08      0.32 o 
   4  -3  14       19.75       20.14      2.42 o 
  -4  -2  14        8.32       12.10      3.97 o 
  -3  -2  14       37.14       35.61      1.19 o 
  -2  -2  14      125.29      123.73      2.36 o 
  -1  -2  14      528.47      489.32      4.80 o 
   0  -2  14       13.49       14.38      0.74 o 
   1  -2  14        8.84        7.54      0.61 o 
   2  -2  14       21.68       19.93      0.88 o 
   3  -2  14      164.47      161.22      2.96 o 
   4  -2  14       32.97       34.27      1.13 o 
   5  -2  14        1.03        1.23      0.65 o 
  -4  -1  14        5.93        6.78      0.71 o 
  -3  -1  14       27.39       28.81      1.09 o 
  -2  -1  14      345.49      326.92      4.21 o 
  -1  -1  14       23.01       22.90      0.84 o 
   0  -1  14       29.48       25.77      0.94 o 
   1  -1  14       61.53       51.82      1.13 o 
   2  -1  14      161.59      146.02      2.24 o 
   3  -1  14       10.76        9.28      0.67 o 
   4  -1  14        0.19        0.67      0.38 o 
   5  -1  14       14.21       19.04      2.22 o 
  -4   0  14       18.36       20.19      4.11 o 
  -3   0  14        7.99        8.62      0.84 o 
  -2   0  14       62.70       60.12      1.23 o 
  -1   0  14      450.91      430.65      3.68 o 
   0   0  14      165.32      161.11      1.94 o 
   1   0  14       42.15       43.09      0.97 o 
   2   0  14       92.05       86.31      1.68 o 
   3   0  14       34.42       37.86      1.03 o 
   4   0  14        6.82        5.73      1.08 o 
   5   0  14       33.20       36.68      1.62 o 
  -4   1  14        0.72        0.66      0.71 o 
  -3   1  14       19.97       19.26      1.14 o 
  -2   1  14        0.07       -0.13      0.40 o 
  -1   1  14      351.24      345.02      2.59 o 
   0   1  14       63.19       52.06      1.06 o 
   1   1  14       33.98       36.65      0.94 o 
   2   1  14      157.71      140.97      2.42 o 
   3   1  14      144.82      132.14      2.09 o 
   4   1  14        4.26        3.57      0.52 o 
   5   1  14        4.29        5.05      0.84 o 
  -4   2  14        5.71        5.09      1.00 o 
  -3   2  14        4.07        4.06      1.21 o 
  -2   2  14       12.53       16.17      0.74 o 
  -1   2  14      245.17      234.39      2.11 o 
   0   2  14      131.23      129.14      1.66 o 
   1   2  14       36.97       37.03      1.02 o 
   2   2  14        2.70        2.24      0.42 o 
   3   2  14        9.48        6.79      0.65 o 
   4   2  14        0.49        0.66      0.42 o 
   5   2  14        0.63        0.41      0.74 o 
  -4   3  14       15.30       20.67      1.76 o 
  -3   3  14        4.26        4.98      1.35 o 
  -2   3  14       30.76       33.25      1.48 o 
  -1   3  14        2.82        1.37      0.34 o 
   0   3  14      484.69      455.79      3.92 o 
   1   3  14       16.61       16.43      0.77 o 
   2   3  14        9.41        9.20      0.67 o 
   3   3  14      194.69      189.70      3.07 o 
   4   3  14       51.56       52.10      1.54 o 
   5   3  14        0.74        0.13      0.57 o 
  -4   4  14        2.20        1.35      1.35 o 
  -3   4  14        1.96        1.79      0.57 o 
  -2   4  14        4.33        4.16      0.71 o 
  -1   4  14        2.91        2.31      0.52 o 
   0   4  14       66.21       64.65      1.48 o 
   1   4  14       36.50       38.52      1.12 o 
   2   4  14       10.05        8.40      0.88 o 
   3   4  14       14.29       13.77      0.90 o 
   4   4  14       48.91       54.86      2.76 o 
   5   4  14        0.86        1.01      0.67 o 
  -3   5  14        3.02        2.92      0.71 o 
  -2   5  14        3.32        2.95      0.61 o 
  -1   5  14       54.99       60.51      1.64 o 
   0   5  14       97.29       90.84      4.71 o 
   1   5  14      106.43      105.15      1.89 o 
   2   5  14        4.56        4.65      0.61 o 
   3   5  14        0.09       -0.31      0.42 o 
   4   5  14      102.44      118.45      2.74 o 
  -2   6  14        9.64       11.30      1.09 o 
  -1   6  14        0.09        0.27      0.81 o 
   0   6  14        1.86        2.21      0.52 o 
   1   6  14       38.91       41.40      1.82 o 
   2   6  14        6.88        6.74      1.08 o 
   3   6  14        3.26        3.57      0.67 o 
   4   6  14       10.00        9.51      1.48 o 
  -1   7  14        1.06       -0.22      0.81 o 
   0   7  14        0.37       -0.13      0.48 o 
   1   7  14       17.77       15.97      0.94 o 
   2   7  14       14.89       13.24      1.48 o 
   3   7  14        1.36        1.33      0.61 o 
  -2  -6  15        4.17        4.35      0.74 o 
  -1  -6  15        0.16        0.34      0.48 o 
   0  -6  15        5.66        5.14      0.81 o 
   1  -6  15        6.51        6.94      0.76 o 
   2  -6  15        9.63       10.42      1.01 o 
  -3  -5  15       26.65       27.77      1.95 o 
  -2  -5  15        3.97        4.50      0.61 o 
  -1  -5  15       56.48       58.48      2.69 o 
   0  -5  15       64.22       58.89      1.51 o 
   1  -5  15       12.98       12.59      0.94 o 
   2  -5  15        2.96        3.14      0.55 o 
   3  -5  15        8.24        7.88      0.86 o 
  -3  -4  15       23.31       26.06      1.45 o 
  -2  -4  15       31.60       32.40      1.19 o 
  -1  -4  15       45.90       43.43      2.02 o 
   0  -4  15       38.26       36.71      1.19 o 
   1  -4  15        1.20        0.00      0.40 o 
   2  -4  15        4.27        3.41      0.54 o 
   3  -4  15       48.51       50.66      1.75 o 
   4  -4  15        0.42        0.53      0.52 o 
  -4  -3  15        0.21        0.13      0.57 o 
  -3  -3  15      106.63      109.76      2.51 o 
  -2  -3  15        8.30        9.68      0.71 o 
  -1  -3  15        0.59        0.67      0.38 o 
   0  -3  15      213.44      193.30      2.70 o 
   1  -3  15       40.38       37.05      1.08 o 
   2  -3  15        2.51        1.81      0.61 o 
   3  -3  15       10.50        9.96      0.81 o 
   4  -3  15        2.69        1.75      0.57 o 
  -4  -2  15        0.06       -0.01      0.52 o 
  -3  -2  15        8.78        6.10      0.74 o 
  -2  -2  15       26.31       25.31      1.12 o 
  -1  -2  15        2.78        2.19      0.67 o 
   0  -2  15       18.65       18.49      0.77 o 
   1  -2  15      106.31       94.80      4.31 o 
   2  -2  15        4.54        5.74      0.54 o 
   3  -2  15       10.37        9.73      0.71 o 
   4  -2  15       10.85       13.25      1.01 o 
  -4  -1  15        3.04        2.21      0.61 o 
  -3  -1  15        0.02        0.55      0.42 o 
  -2  -1  15      120.41      117.82      2.34 o 
  -1  -1  15        9.52       10.35      0.65 o 
   0  -1  15       25.07       17.36      1.01 o 
   1  -1  15      183.77      169.30      2.23 o 
   2  -1  15        6.56        3.71      0.54 o 
   3  -1  15        0.44        0.06      0.32 o 
   4  -1  15       15.65       14.05      2.56 o 
   5  -1  15        0.34        0.26      0.71 o 
  -4   0  15        0.30        0.49      0.48 o 
  -3   0  15        0.00        0.74      0.48 o 
  -2   0  15        3.93        2.24      0.55 o 
  -1   0  15       14.44       13.72      0.83 o 
   0   0  15        0.76        1.79      0.67 o 
   1   0  15        8.36        9.76      0.81 o 
   2   0  15      115.56      102.56      3.23 o 
   3   0  15        1.66        2.36      0.74 o 
   4   0  15        1.64        2.14      0.52 o 
   5   0  15       10.01       11.34      1.55 o 
  -4   1  15       24.08       29.48      1.95 o 
  -3   1  15       65.08       64.91      1.61 o 
  -2   1  15        3.21        3.22      0.42 o 
  -1   1  15      139.21      145.73      1.74 o 
   0   1  15       15.17        9.08      0.57 o 
   1   1  15        6.14        5.58      0.55 o 
   2   1  15       98.19       87.31      1.61 o 
   3   1  15        0.42       -0.20      0.29 o 
   4   1  15        1.26        1.31      0.52 o 
   5   1  15        2.14        1.49      0.71 o 
  -4   2  15        0.25        1.29      0.80 o 
  -3   2  15        0.00       -0.28      0.61 o 
  -2   2  15        0.76        1.73      0.36 o 
  -1   2  15        5.80        4.31      0.54 o 
   0   2  15       19.71       17.90      0.84 o 
   1   2  15       16.49       17.77      0.77 o 
   2   2  15        2.53        2.00      0.42 o 
   3   2  15       87.96       81.56      3.03 o 
   4   2  15       25.57       27.41      1.35 o 
   5   2  15       15.41       18.22      3.43 o 
  -4   3  15       38.79       45.23      3.37 o 
  -3   3  15        0.00       -0.67      0.94 o 
  -2   3  15       75.23       78.40      1.89 o 
  -1   3  15       47.80       46.60      1.24 o 
   0   3  15        0.03        0.27      0.40 o 
   1   3  15        1.34        1.14      0.38 o 
   2   3  15        0.12        0.38      0.32 o 
   3   3  15       58.42       56.81      1.54 o 
   4   3  15        3.82        4.53      0.81 o 
   5   3  15        0.01        0.07      0.74 o 
  -3   4  15        5.72        6.50      1.09 o 
  -2   4  15        0.41        0.47      0.48 o 
  -1   4  15        0.40       -0.33      0.40 o 
   0   4  15       31.17       30.20      1.00 o 
   1   4  15        1.06        1.21      0.42 o 
   2   4  15        8.83        6.68      0.76 o 
   3   4  15       22.89       20.08      2.36 o 
   4   4  15        1.76        1.11      0.52 o 
  -3   5  15       25.37       31.86      2.89 o 
  -2   5  15        2.28        1.29      0.67 o 
  -1   5  15        8.73        8.73      0.77 o 
   0   5  15        0.14        0.23      0.32 o 
   1   5  15        0.50       -0.13      0.54 o 
   2   5  15        0.78        0.40      0.42 o 
   3   5  15        4.82        4.72      0.71 o 
   4   5  15       11.84       11.60      1.05 o 
  -2   6  15        7.36        9.17      1.28 o 
  -1   6  15        0.33        0.54      0.67 o 
   0   6  15       20.04       17.04      2.09 o 
   1   6  15        4.55        3.77      0.67 o 
   2   6  15        5.06        3.94      0.81 o 
   3   6  15        0.03        0.21      0.52 o 
  -1   7  15        0.18       -0.20      0.48 o 
   0   7  15        8.31        7.09      1.08 o 
   1   7  15        0.58        0.47      1.14 o 
   2   7  15        1.91        2.60      1.14 o 
  -1  -6  16       15.48       14.95      1.21 o 
   0  -6  16        1.31        1.55      0.57 o 
   1  -6  16        0.44        0.70      0.52 o 
  -2  -5  16        4.85        5.65      0.67 o 
  -1  -5  16       42.04       43.26      3.16 o 
   0  -5  16        0.05       -0.21      0.42 o 
   1  -5  16       11.59       10.84      1.28 o 
   2  -5  16        0.76        0.20      0.48 o 
  -3  -4  16        0.02        0.65      0.55 o 
  -2  -4  16        0.03       -0.13      0.38 o 
  -1  -4  16        4.68        5.01      1.14 o 
   0  -4  16       39.09       39.54      1.28 o 
   1  -4  16        2.83        2.29      0.48 o 
   2  -4  16        2.12        2.42      0.74 o 
   3  -4  16        1.51        2.20      0.54 o 
  -3  -3  16       50.25       49.02      1.74 o 
  -2  -3  16        0.71        0.51      0.42 o 
  -1  -3  16       18.40       19.68      0.94 o 
   0  -3  16       15.52       17.12      0.94 o 
   1  -3  16        0.83        0.21      0.40 o 
   2  -3  16       18.77       18.34      1.62 o 
   3  -3  16        4.51        3.29      1.08 o 
   4  -3  16        5.19        5.39      0.76 o 
  -4  -2  16        1.36        2.15      1.21 o 
  -3  -2  16        6.01        6.51      0.77 o 
  -2  -2  16        2.27        2.87      0.61 o 
  -1  -2  16       23.93       22.09      1.41 o 
   0  -2  16        0.03       -0.13      0.67 o 
   1  -2  16       79.21       73.37      1.45 o 
   2  -2  16       22.24       23.78      1.03 o 
   3  -2  16       11.57       16.06      1.28 o 
   4  -2  16        5.25        6.64      1.48 o 
  -4  -1  16       27.51       30.49      1.57 o 
  -3  -1  16       13.53       15.96      1.38 o 
  -2  -1  16       15.85       18.01      1.21 o 
  -1  -1  16        9.52        8.98      0.71 o 
   0  -1  16        2.63        4.61      0.48 o 
   1  -1  16       21.76       17.40      1.01 o 
   2  -1  16        1.28        0.54      0.38 o 
   3  -1  16        3.50        3.88      0.54 o 
   4  -1  16        0.52        0.81      0.45 o 
  -4   0  16        0.00        0.00      0.57 o 
  -3   0  16        4.82        4.62      0.80 o 
  -2   0  16        0.00       -0.29      0.32 o 
  -1   0  16        5.16        5.75      0.52 o 
   0   0  16       40.74       33.20      1.48 o 
   1   0  16       42.44       46.02      1.35 o 
   2   0  16       13.31        7.54      0.74 o 
   3   0  16       14.10       16.17      1.14 o 
   4   0  16       34.66       37.19      1.33 o 
  -4   1  16        0.34        0.65      0.80 o 
  -3   1  16        8.66        8.40      1.01 o 
  -2   1  16        9.00       10.26      0.84 o 
  -1   1  16        7.40        5.84      0.42 o 
   0   1  16        0.34        1.22      0.29 o 
   1   1  16        7.54        7.33      0.67 o 
   2   1  16       17.01       12.16      0.88 o 
   3   1  16        2.91        3.02      0.52 o 
   4   1  16        5.31        5.77      0.71 o 
  -3   2  16        0.02       -0.40      0.61 o 
  -2   2  16        0.05        0.13      0.54 o 
  -1   2  16        2.06        1.79      0.35 o 
   0   2  16       14.22       11.12      1.35 o 
   1   2  16        5.49        4.01      0.52 o 
   2   2  16       19.30       15.17      0.90 o 
   3   2  16        0.62        0.57      0.42 o 
   4   2  16        0.00       -0.33      0.40 o 
  -3   3  16        4.62        4.17      1.48 o 
  -2   3  16        5.49        5.90      0.81 o 
  -1   3  16        0.04        0.00      0.40 o 
   0   3  16        9.63        9.54      0.88 o 
   1   3  16        3.89        4.90      0.61 o 
   2   3  16       10.73       10.59      0.77 o 
   3   3  16        0.00        0.24      0.42 o 
   4   3  16        0.39        0.00      0.45 o 
  -3   4  16        2.68        1.96      0.74 o 
  -2   4  16        0.31        0.02      0.52 o 
  -1   4  16        0.07       -0.07      0.47 o 
   0   4  16        0.19       -0.13      0.40 o 
   1   4  16        5.02        5.10      0.57 o 
   2   4  16        4.60        4.59      0.81 o 
   3   4  16       10.56       10.67      1.00 o 
   4   4  16        0.39        0.11      0.52 o 
  -2   5  16        1.10        1.14      0.57 o 
  -1   5  16        0.96        0.63      0.42 o 
   0   5  16        0.27        0.13      0.48 o 
   1   5  16       37.44       37.73      1.24 o 
   2   5  16        2.15        2.65      0.67 o 
   3   5  16        0.67        0.44      1.08 o 
  -1   6  16        1.80        2.12      0.61 o 
   0   6  16        2.64        3.23      0.61 o 
   1   6  16        1.29        0.54      0.54 o 
   2   6  16        6.21        5.64      0.80 o 
   3   6  16        0.01       -0.11      0.52 o 
   1   7  16       15.28       13.27      1.42 o 
  -1  -5  17        0.04        0.09      0.42 o 
   0  -5  17        0.01       -0.03      0.42 o 
   1  -5  17        3.19        3.58      0.67 o 
   2  -5  17        6.02        4.14      1.35 o 
  -2  -4  17        9.72        9.19      0.80 o 
  -1  -4  17        6.51        5.83      1.75 o 
   0  -4  17        0.56       -0.20      0.38 o 
   1  -4  17       28.10       31.88      1.23 o 
   2  -4  17       10.36       12.96      1.14 o 
   3  -4  17        0.01       -0.31      0.42 o 
  -3  -3  17        0.19       -0.40      0.47 o 
  -2  -3  17        0.06       -0.34      0.81 o 
  -1  -3  17        0.79        1.35      0.48 o 
   0  -3  17        0.00       -0.20      0.47 o 
   1  -3  17        0.27       -0.27      0.38 o 
   2  -3  17        1.35        1.35      0.42 o 
   3  -3  17        5.64        4.73      0.81 o 
  -3  -2  17        0.97        1.19      0.67 o 
  -2  -2  17        3.34        2.97      0.57 o 
  -1  -2  17        3.20        2.49      0.48 o 
   0  -2  17        4.95        2.61      0.47 o 
   1  -2  17       13.23       21.76      0.90 o 
   2  -2  17        1.61        1.28      0.38 o 
   3  -2  17        3.12        4.20      0.94 o 
   4  -2  17        0.08        0.34      0.48 o 
  -3  -1  17        0.37        1.92      0.71 o 
  -2  -1  17        0.02        0.20      0.48 o 
  -1  -1  17        2.27        4.61      0.57 o 
   0  -1  17        1.85        1.78      0.45 o 
   1  -1  17        0.93       -0.13      0.29 o 
   2  -1  17        0.23       -0.10      0.32 o 
   3  -1  17        0.88        0.81      0.45 o 
   4  -1  17       10.19       10.90      1.55 o 
  -3   0  17        0.56        1.43      1.28 o 
  -2   0  17        0.07        0.20      0.38 o 
  -1   0  17        0.07        0.00      0.29 o 
   0   0  17       12.40       11.36      0.65 o 
   1   0  17        0.16        0.13      0.29 o 
   2   0  17        2.45        3.58      0.52 o 
   3   0  17        4.61        3.39      0.57 o 
   4   0  17        2.69        3.65      1.01 o 
  -3   1  17        0.03       -0.20      0.57 o 
  -2   1  17        3.91        5.78      0.67 o 
  -1   1  17       22.53       21.74      2.22 o 
   0   1  17        5.57        6.40      0.57 o 
   1   1  17        0.18        0.34      0.74 o 
   2   1  17        2.95        2.91      0.48 o 
   3   1  17        1.11        2.15      0.52 o 
   4   1  17        0.57        0.00      0.45 o 
  -3   2  17        0.03       -0.94      1.08 o 
  -1   2  17       19.39       21.03      0.81 o 
   0   2  17        6.63        6.56      0.65 o 
   1   2  17        7.33        7.22      0.65 o 
   2   2  17       10.92        8.70      0.81 o 
   3   2  17       20.42       22.05      1.10 o 
   4   2  17        0.18        0.04      0.42 o 
  -3   3  17       14.96       15.21      2.02 o 
  -1   3  17        9.72        9.02      1.08 o 
   0   3  17       39.48       39.75      1.22 o 
   1   3  17        0.17        0.27      0.67 o 
   2   3  17        0.09        0.13      0.38 o 
   3   3  17        1.24        0.87      0.52 o 
   4   3  17        0.16       -0.07      0.48 o 
  -2   4  17        9.69        7.85      0.95 o 
  -1   4  17       18.14       23.02      1.48 o 
   0   4  17        5.25        5.12      0.81 o 
   1   4  17        4.03        4.24      0.74 o 
   2   4  17        5.83        6.51      0.80 o 
   3   4  17        1.51        2.55      0.61 o 
  -2   5  17       34.89       39.49      1.80 o 
  -1   5  17        0.03        0.20      0.48 o 
   0   5  17       24.34       24.50      1.62 o 
   1   5  17       10.57       13.21      1.68 o 
   2   5  17        0.02       -0.26      0.52 o 
   3   5  17        0.17        0.27      0.57 o 
  -1   6  17        0.71       -0.81      0.81 o 
   0   6  17       13.48       13.06      1.35 o 
   1   6  17        2.11        2.05      0.67 o 
   2   6  17        3.44        2.83      0.76 o 
   0  -5  18        2.39        2.14      1.35 o 
  -2  -4  18        0.12        0.00      0.94 o 
  -1  -4  18        0.04       -0.42      0.42 o 
   0  -4  18        1.60        2.28      0.54 o 
   1  -4  18        0.74        0.15      0.47 o 
   2  -4  18        2.06        2.27      0.61 o 
  -2  -3  18       11.78       14.42      0.95 o 
  -1  -3  18       12.13       14.43      2.15 o 
   0  -3  18       18.44       17.45      1.03 o 
   1  -3  18        7.84        7.16      0.65 o 
   2  -3  18       15.38       17.30      1.95 o 
   3  -3  18       15.40       16.31      1.82 o 
  -3  -2  18        7.23        6.97      0.87 o 
  -2  -2  18        6.55        9.07      1.01 o 
  -1  -2  18        2.24        1.21      0.42 o 
   0  -2  18        0.56       -0.13      0.54 o 
   1  -2  18        6.46        6.42      0.61 o 
   2  -2  18       10.80       11.54      1.08 o 
   3  -2  18        2.18        1.68      0.48 o 
  -3  -1  18        4.68        4.50      0.90 o 
  -2  -1  18       44.84       52.28      1.47 o 
  -1  -1  18        4.92        3.20      0.52 o 
   0  -1  18       20.07       22.09      0.98 o 
   1  -1  18       31.42       37.29      1.49 o 
   2  -1  18        4.76        2.83      0.74 o 
   3  -1  18        5.54        5.63      0.71 o 
  -3   0  18       16.28       16.64      1.47 o 
  -2   0  18       59.82       72.30      1.71 o 
  -1   0  18        0.17       -0.13      0.32 o 
   0   0  18        0.40        0.20      0.34 o 
   1   0  18        1.73        1.99      0.74 o 
   2   0  18       53.91       58.78      1.57 o 
   3   0  18        2.27        1.32      0.52 o 
   4   0  18        0.00       -0.13      0.88 o 
  -3   1  18        1.29        0.70      1.21 o 
  -2   1  18       37.17       37.84      3.03 o 
  -1   1  18        0.40        0.61      0.48 o 
   0   1  18        8.16        8.05      0.71 o 
   1   1  18       34.04       44.62      1.23 o 
   2   1  18       18.25       19.75      1.09 o 
   3   1  18        0.01        0.36      0.42 o 
   4   1  18        3.02        2.77      0.81 o 
  -1   2  18       19.14       21.53      1.32 o 
   0   2  18        2.08        1.78      0.54 o 
   1   2  18        0.18        0.07      0.38 o 
   2   2  18       46.80       53.41      1.49 o 
   3   2  18        1.25        1.21      0.48 o 
  -1   3  18        0.06       -0.12      0.47 o 
   0   3  18        0.25        0.43      0.45 o 
   1   3  18       17.16       19.12      1.28 o 
   2   3  18       21.71       25.31      1.75 o 
   3   3  18        2.45        0.89      0.54 o 
  -2   4  18        4.04        2.69      0.94 o 
  -1   4  18       48.42       56.68      2.29 o 
   0   4  18       18.04       18.65      1.00 o 
   1   4  18        0.27       -0.24      0.54 o 
   2   4  18       22.33       22.07      1.75 o 
   3   4  18        1.08        0.47      0.55 o 
  -1   5  18        0.04        0.40      0.67 o 
   0   5  18        0.24       -0.67      0.67 o 
   1   5  18        1.00        0.81      0.55 o 
   2   5  18       14.18       13.89      2.22 o 
   0  -4  19        0.06       -0.20      0.61 o 
   1  -4  19        4.55        2.42      0.81 o 
  -1  -3  19        1.39        0.94      0.74 o 
   0  -3  19        9.41        9.26      0.81 o 
   1  -3  19        0.80        1.55      0.67 o 
   2  -3  19        0.92        0.67      0.61 o 
  -2  -2  19        3.36        4.32      0.67 o 
  -1  -2  19        0.18       -0.01      0.42 o 
   0  -2  19        0.83        0.13      0.42 o 
   1  -2  19        2.60        2.81      0.52 o 
   2  -2  19       39.40       44.27      1.47 o 
  -2  -1  19        9.56       11.13      0.86 o 
  -1  -1  19        0.13       -0.07      0.47 o 
   0  -1  19       24.61       30.74      1.24 o 
   1  -1  19        1.90        0.67      0.54 o 
   2  -1  19        0.00        0.42      0.42 o 
   3  -1  19       17.15       18.03      1.14 o 
  -2   0  19        0.26        0.13      0.48 o 
  -1   0  19        1.12        1.05      0.42 o 
   0   0  19        0.36       -0.11      0.52 o 
   1   0  19        0.42       -0.10      0.35 o 
   2   0  19       38.82       46.80      2.29 o 
   3   0  19        0.20        0.33      0.67 o 
  -2   1  19       10.84       15.21      1.88 o 
  -1   1  19        8.23       10.18      0.97 o 
   0   1  19       35.06       38.57      1.24 o 
   1   1  19       13.00       16.38      1.21 o 
   2   1  19        4.39        5.48      0.61 o 
   3   1  19        8.19        6.45      0.76 o 
  -1   2  19        2.42        2.88      1.08 o 
   0   2  19        2.34        2.17      0.61 o 
   1   2  19        0.05       -0.07      0.35 o 
   2   2  19       25.19       32.02      1.19 o 
   3   2  19        0.35        0.34      0.48 o 
  -1   3  19        2.47        2.76      0.57 o 
   0   3  19        8.86        9.84      0.95 o 
   1   3  19       26.92       31.73      1.75 o 
   2   3  19       14.84       20.92      1.38 o 
   3   3  19       20.74       21.27      1.62 o 
  -1   4  19       31.19       40.92      1.55 o 
   0   4  19        0.35        0.49      0.94 o 
   1   4  19        5.76        5.23      0.80 o 
   2   4  19        7.24        8.46      1.00 o 
   0  -3  20        0.11        1.21      1.08 o 
  -1  -2  20        1.54        1.77      0.74 o 
   0  -2  20        0.80        0.61      0.48 o 
   1  -2  20        0.56        0.74      0.48 o 
   2  -2  20       12.05       15.21      1.88 o 
  -1  -1  20       96.34      112.07      2.28 o 
   0  -1  20        0.41        0.03      0.42 o 
   1  -1  20        1.72        1.33      0.65 o 
   2  -1  20        9.08       10.34      0.90 o 
  -1   0  20       12.27       13.59      1.00 o 
   0   0  20        1.91        1.62      0.65 o 
   1   0  20        4.13        4.99      1.01 o 
   2   0  20        6.25        7.10      0.76 o 
  -1   1  20       67.29       77.74      1.90 o 
   0   1  20        7.46        7.00      0.90 o 
   1   1  20        3.08        4.84      0.65 o 
   2   1  20        0.00        0.19      0.45 o 
  -1   2  20        0.48        0.00      0.94 o 
   0   2  20        1.70        1.12      1.08 o 
   1   2  20        1.10        1.06      0.42 o 
   2   2  20        0.13        0.55      0.42 o 
  -1   3  20       82.61      104.20      4.85 o 
   0   3  20        0.02        0.96      0.55 o 
   1   3  20       14.51       16.73      1.35 o 
   2   3  20        0.24        0.96      0.71 o 
   0  -1  21       12.23       17.79      2.56 o 
   0   0  21        1.68        1.14      0.67 o 
   1   0  21        0.73        0.35      0.67 o 
   0   1  21       14.27       16.46      1.35 o 
   1   1  21        5.20        7.24      0.74 o 
                                                 
